# Supplementary material for: Diversity of viral photosystem-I psaA genes
Source: ISME J. 2014 Dec 23;9(8):1892–8. doi: 10.1038/ismej.2014.244 (PMC4511924; doi:10.1038/ismej.2014.244)
Supplement: Supplementary File S1 [file ismej2014244x7.txt]

>KJ917415
GTTGACAAAAATCCTGTACCAGTTAGTCCTGAGAAATGGGGTAAGCCTGG
ATTCTTTGACAAGACACTTGCCAAAGGGCCAAAAACAACTACTTGGATTT
GGAATTTACATGCAGATGCTCATGATTTTGATAAGCATTCTAGTGATCTG
CAAGAAAATTCAAGAAAAATATTTGCTGCACACTTTGCTCATCTAGGAAT
TATCTTCGTCTGGATGAGCAGTTTCTTTTTTCAAGGTGCTAGGTTTTCAA
ACTATACAGGGTGGTTAGCAAACCCAAC
>KJ917418
GTTGACAAAAATCCTGTACCAGTTAGTCCTGAGAAATGGGGTAAGCCTGG
ATTCTTTGACAAGACACTTGCCAAAGGGCCAAAAACAACTACTTGGATTT
GGAATTTACATGCAGATGCTCATGATTTTGATAAGCATTCTAGTGATCTG
CAAGAAAATTCAAGAAAAATATTTGCTGCACACTTTGCTCATCTAGGAAT
TATCTTCGTCTGGATGAGCAGTTTCTTTTTTCAAGGTGCTAGGTTTTCAA
ACTGTACAGGGTGGTTAGCAGACCCAAC
>KJ917406
GTTGACAAAAATCCTGTACCAGTTAGTCCTGAGAAATGGGGTAAGCCTGG
ATTCTTTGACAAGACACTTGCCAAAGGGCCAAAAACAACTACTTGGATTT
GGAATTTACATGCAGATGCTCATGATTTTGATAAGCATTCTAGTGATCTG
CAAGAAAATTCAAGAAAAATATTTGCTGCACACTTTGCTCATCTAGGAAT
TATCTTCGTCTGGATGAGCAGTTTCTTTTTTCAAGGTGCTAGGTTTTCAA
ACTATACAGGGTGGTTAGCAGACCCAAC
>KJ917412
GTTGACAAAAATCCTGTACCAGTTAGTCCTGAGAAATGGGGTAAGCCTGG
ATTCTTTGACAAGACACTTGCCAAAGGGCCAAAAACAACTACTTGGATTT
GGAATTTACATGCAGATGCTCATGATTTTGATAAGCATTCTAGTGATCTG
CAAGAAAATTCAAGAAAAATATTTGCTGCACACTTTGCTCATCTAGGAAT
TATCTTCGTCTGGATGAGCAGTTTCTTTTTTCAAGGTGCTAGGTTTTCAA
ACTATACAGGGTGGTTAGCAGACCCAAC
>KJ917414
GTTGACAAAAATCCTGTACCAGTTAGTCCTGAGAAATGGGGTAAGCCTGG
ATTCTTTGACAAGACACTTGCCAAAGGGCCAAAAACAACTACTTGGATTT
GGAATTTACATGCAGATGCTCATGATTTTGATAAGCATTCTAGTGATCTA
CAAGAAAATTCAAGAAAAATATTTGCTGCACACTTTGCTCATCTAGGAAT
TATCTTCGTTTGGATGAGCAGTTTCTTTTTTCAAGGTGCTAGGTTTTCAA
ACTATACAGGGTGGTTAGCAGACCCAAC
>KJ917410
GTTGACAAAAATCCTGTACCAGTTAGTCCTGAGAAATGGGGTAAGCCTGG
ATTCTTTGACAAGACACTTGCCAAAGGGCCAAAAACAACTACTTGGATTT
GGAATTTACATGCAGATGCTCATGATTTTGATAAGCATTCTAGTGATCTG
CAAGAAAATTCAAGAAAAATATTTGCTGCACACTTTGCTCATCTAGGAAT
TATCTTCGTCTGGATGAGCAGTTTCTTTTTTCAGGGTGCTAGGTTCTCAA
ACTATACAGGGTGGTTAGCAGACCCAAC
>KJ917432
GTTGACAAAAATCCTGTAGCAGTTAGTCCTGAGAAATGGGGTAAGCCTGG
ATTCTTTGACAAGACACTTGCCAAAGGGCCAAAAACAACTACTTGGATTT
GGAATTTACATGCAGATGCTCATGATTTTGATAAGCATTCTAGTGATCTG
CAAGAAAATTCAAGAAAAATATTTGCTGCACACTTTGCTCATCTAGGAAT
TATCTTCGTCTGGATGAGCAGTTTCTTTTTTCAAGGTGCTAGGTTCTCAA
ACTATACAGGGTGGTTAGCAGACCCAAC
>KJ917417
GTTGACAAAAATCCTATACCAGTTAGTCCTGAGAAATGGGGTAAGCCTGG
ATTCTTTGACAAGACACTTGCCAAAGGGCCAAAAACAACTACTTGGATTT
GGAATTTACATGCAGATGCTCATGATTTTGATAAGCATTCTAGTGATCTG
CAAGAAAATTCAAGAAAAATATTTGCTGCACACTTTGCTCATCTAGGAAT
TATCTTCGTCTGGATGAGCAGTTTCTTTTTTCAAGGTGCTAGGTTCTCAA
ACTATACAGGGTGGTTAGCAGACCCAAC
>KJ917454
GTTGACAAAAATCCTGTACCAGTTAGTCCTGAGAAATGGGGTAAGCCTGG
ATTCTTTGACAAGACACTTGCCAAAGGGCCAAAAACAACTACTTGGATTT
GGAATTTACATGCAGATGCTCATGATTTTGATAAGCATTCTAGTGATCTG
CAAGAAAATTCAAGAAAAATATTTGCTGCACACTTTGCTCATCTAGGAAT
TATCTTCGTCTGGATGAGCAGTTTCTTTTTTCAAGGCGCTAGGTTCTCAA
ATTATACAGGGTGGTTAGCAGACCCAAC
>KJ917452
GTTGACAAAAATCCTGTACCAGTTAGTGCTGAGAAATGGGGTAAGCCTGG
ATTCTTTGACAAGACACTTGCCAAAGGGCCAAAAACAACTACTTGGATTT
GGAATTTACATGCAGGTGCTCATGATTTCGATAAGCATTCTAGTGATCTG
CAAGAAAATTCAAGAAAAATATTTGCTGCACACTTTGCTCATCTAGGGAT
TATCTTTGTCTGGATGAGCAGTTTCTTTTTTCAAGGTGCTAGGTTTTCAA
ACTATACAGGGTGGTTAGCAGACCCAAC
>KJ917413
GTTGACAAAAATCCTGTACCAGTTAGTGCTGAGAAATGGGGTAAGCCTAG
ATTCTTTGACAAGACACTTGCCAAAGGGCCAAAAACAACTACTTGGATTT
GGAATTTACATGCAGATGCTCATGATTTCGATAAGCATTCTAGTGATCTG
CAAGAAAATTCAAGAAAAATATTTGCTGCACATTTTGCTCATCTAGGAAT
TATTTTCGTCTGGATGAGCAGTTTCTTTTTTCAAGGTGCTAGGTTTTCAA
ACTATACAGGGTGGTTAGCAGACCCAAC
>KJ917453
GTTGACAAAAATCCTGTACCAGTTAGTGCTGAGAAATGGGGTAAGCCTGG
ATTCTTTGACAAGACACTTGCCAAAGGGCCAAAAACAACTACTTAGATTT
GGAATCTACATGCAGATGCTCATGACTTTGATAAGCATTCTAGTGATCTG
CAAGAAAATTCAAGAAAAATATTTGCTGCACACTTTGCTCATCTAGGAAT
TATCTTTGTCTGGATGAGCAGTTTCTTTTTTCAAGGTGCTAGGTTTTCAA
ACTATACAGGGTGGTTAGCAGACCCAAC
>KJ917416
GTTGACAAAAATCCTGTACCAGTTAGTGCTGAGAAATGGGGTAAGCCTGG
ATTCTTTGACAAGACACTTGCCAAAGGGCCAAAAACAACCACTTGGATTT
GGAATTTACACGCAGATGCTCATGATTTTGATAGGCATTCTAGTGATCTG
CAAGAAAATTCAAGAAAAATATTTGCTGCACACTTTGCTCATCTAGGAAT
TATCTTCGCCTGGATGAGCAGTTTCTTTTTTCAAGGTGCTAGGTTTTCAA
ACTATACAGGGTGGTTAGCAGACCCAAC
>KJ917403
GTTGACAAAAATCCTGTACCAGTTAGTGCTGAGAAATGGGGTAAGCCTGG
ATTCTTTGACAAGACACTTGCCAAAGGGCCAAAAACAACCACTTGGATTT
GGAATTTACACGCAGATGCTCATGATTTTGATAAGCACTCTAGTGATCTG
CAAGAAAATTCAAGAAAAATATTTGCTGCACACTTTGCTCATCTAGGAAT
TATCTTCGTCTGGATGAGCAGTTTCTTTTTTCAAGGTGCTAGGTTTTCAA
ACTATACAGGGTGGTTAGCAGACCCAAC
>KJ917405
GTTGACAAAAATCCTGTACCAGTTAGTGCTGAGAAATGGGGTAAGCCTGG
ATTCTTTGACAAGACACTTGCCAAAGGGCCAAAAACAACCACTTGGATTT
GGAATTTACACGCAGATGCTCATGATTTTGATAAGCATTCTAGTGATCTG
CAAGAAAATTCAAGAAAAATATTTGCTGCACACTTTGCTCATCTAGGAAT
TATCTTCGTCTGGATGAGCAGTTTCTTTTTTCAAGGTGCTAGGTTTTCAA
ACTATACAGGGTGGTTAGCAGACCCAAC
>KJ917436
GTTGACAAAAATCCTGTACCAGTTAGTGCTGAGAAATGGGGTAAGCCTGG
ATTCTTTGACAAGACACTTGCCAAAGGGCCAAAAACAACCACTTGGATTT
GGAATTTACACGCAGATGCTCATGATTTTGATAAGCATTCTAGTGATCTG
CAAGAAAATTCAAGAAAAATATTTGCTGCACACTTTGCTCATCTAGGAAT
TATCTTCGTCTGGATGAGCAGTTTCTTTTTTCAAGGTGCTAGGTTTTCAA
ACTATACAGGGTGGTTAGCAGACCCAAC
>KJ917456
GTTGACAAAAATCCTGTACCAGTTAGTGCTGAGAAATGGGGTAAGCCTGG
ATTCTTTGACAAGACACTTGCCAAAGGGCCAAAAACAACCACTTGGATTT
GGAATTTACACGCAGATGCTCATGATTTTGATAAGCATTCTAGTGATCTG
CAAGAAAATTCAAGAAAAATATTTGCTGCACACTTTGCTCATCTAGGAAT
TATCTTCGTCTGGATGAGCAGTTTCTTTTTTCAAGGTGCTAGGTTTTCAA
ACTATACAGGGTGGTTAGCAGACCCAAC
>KJ917493
GTTGACAAAAATCCTGTACCAGTTAGTGCTGAGAAATGGGGTAAGCCTGG
ATTCTTTGACAAGACACTTGCCAAAGGGCCAAAAACAACCACTTGGATTT
GGAATTTACACGCAGGTGCTCATGATTTTGATAAGCATTCTAGTGATCTG
CAAGAAAATTCAAGAAAAATATTTGCTGCACACTTTGCTCATCTAGGAAT
TATCTTCGTCTGGATGAGCAGTTTCTTTTTTCAAGGTGCTAGGTTTTCAA
ACTATACAGGGTGGTTAGCTGACCCA--
>KJ917408
GTTGACAAAAATCCTGTACCAGTTAGTGCTGAGAAATGGGGTAAGCCTGG
ATTCTTTGACAAGACACTTGCCAAAGGGCCAAAAACAACTACTTGGATTT
GGAATTTACATGCAGATGCTCATGATTTTGGTAAGCATTCTAGTGATCTG
CAAGAAAATTCAAGAAAAATATTTGCTGCACACTTTGCTCATCTAGGAAT
TATCTTCGTCTGGATGAGCAGTTTCTTTTTTCAAGGTGCTAGGTTTTCAA
ACTATACAGGGTGGTTAGCAGACCCAAC
>KJ917411
GTTGACAAAAATCCTGTACCAGTTAGTGCCGAGAAATGGGGTAAGCCTGG
ATTCTTTGACAAGACACTTGCCAAAGGGCCAAAAACAACTACTTGGATTC
GGAATTTACATGCAGATGCTCATGATTTTGATAAGCATTCTAGTGATCTG
CAAGAAAATTCAAGAAAAGTATTTGCTGCACACTTTGCTCATCTAGGAAT
TATCTTCGTCTGGATGAGCAGTTTCTTTTTTCAAGGTGCTAGGTTTTCAA
ACTATACAGGGTGGTTAGCAGACCCAAC
>KJ917501
GTTGACAAAAATCCTGTACCAGTTAGTCCTGAGAAATGGGGTAAGCCTGG
ATTCTTTGACAAGACACTTGCCAAAGGGCCAAAAACAACTACTTGGATTT
GGAATTTACATGCAGATGCTCATGATTTTGATAAGCATTCTAGTGATCTG
CAAGAAAATTCAAGAAAAATATTTGCTGCACACTTTGCTCATCTAGGAAT
TATCTTCGTCTGGATGAGCAGTTTCTTTTTTCAAGGTGCTAGGTTCTCAA
ACTATACAGGGTGGTTGGCGGATCCA--
>KJ917486
GTTGACAAAAATCCTGTACCAGTTAGTGCGGAGAAATGGGGTAAGCCTGG
ATTCTTTGACAAGACACTTGCCAAAGGGCCAAAAACAACTACTTGGATTT
GGAATTTACATGCAGATGCTCATGATTTTGATGAGCATTCTAGTGATCTG
CAAGAAAATTCAAGAAAAATATTTGCTGCACACTTTGCTCATCTAGGAAT
TATCTTCGTCTGGATGAGCAGTTTCTTTTTTCAAGGTGCTAGGTTCTCAA
ACTATACAGGGTGGTTTGCCGATCCA--
>KJ917519
GTTGACAAAAATCCTGTTCCAGTTAGTGCTGAGAAATGGGGTAAGCCTGG
ATTCTTTGACAAGACACTTGCCAAAGGGCCAAAAACAACTACTTGGATTT
GGAATTTACATGCAGATGCTCATGATTTTGATAAGCATTCTAGTGATCTG
CAAGAAAATTCAAGAAAAATATTTGCTGCACACTTTGCTCATCTAGGAAT
TATCTTCGTCTGGATGAGCAGTTTCTTTTTTCAAGGTGCTAGGTTTTCAA
ACTACACAGGCTGGCTGGCGGATCCA--
>KJ917504
GTTGATCAAAATCCAGTTCCAGTAAGTGCTGAGAAATGGGGTAAGCCTGG
ATTCTTTGACAAGACACTTGCCAAAGGGCCAAAAACAACCACTTGGATTT
GGAATTTACACGCAGATGCTCATGATTTTGATAAGCATTCTAGTGATCTG
CAGGAAAATTCAAGAAAAATATTTGCTGCACACTTTGCTCATCTAGGAAT
TATTTTTGTCTGGATGAGCAGTTTCTTTTTTCAAGGTGCTAGATTTTCAA
ATTATACAGGCTGGCTGGCCGATCCA--
>KJ917517
GTTGACAAAAATCCTGTACCAGTTAGTCCTGAAAAATGGGGTAAGCCTGG
ATTCTTTGACAAGACACTTGCCAAAGGGCCAAAAACAACTACTTGGATTT
GGAATTTACATGCAGATGCTCATGATTTTGATAAGCATTCTAGTGATCTG
CAAGAAAATTCAAGAAAAATATTTGCTGCACACTTTGCTCATCTAGGAAT
TATCTTTGTCTGGATGAGCAGTTTCTTTTTTCAAGGTGCTAGGTTTTCAA
ACTATACAGGCTGGTTGGCGGATCCA--
>KJ917530
GTCGACAAAAATCCTGTGCCAGTTAGTCCTGAGAAATGGGGTAAGCCTGG
ATTCTTTGACAAGACACTTGCCAAAGGGCCAAAAACAACTACTTGGATTT
GGAATTTACATGCAGATGCTCATGATTTTGATAAGCATTCTAGTGATCTG
CAAGAAAATTCAAGAAAAATATTTGCTGCACACTTTGCTCATCTAGGAAT
TATCTTCGTCTGGATGAGCAGTTTCTTTTTTCAAGGTGCTAGGTTTTCAA
ACTACACAGGCTGGTTGGCAGATCCA--
>KJ917509
GTTGACAAAAATCCTGTACCAGTTAGTGCTGAAAAATGGGGTAAGCCTGG
ATTCTTTGACAAGACACTTGCCAAAGGGCCAAAAACAACTACTTGGATTT
GGAATTTACATGCAGATGCTCATGATTTTGATAAGCATTCTAGTGATCTG
CAAGAAAATTCAAGAAAAATATTTGCTGCACACTTTGCTCATCTAGGAAT
TATCTTCGTCTGGATGAGCAGTTTCTTTTTTCAAGGTGCTAGGTTTTCGA
ACTACACAGGGTGGTTGGCAGATCCA--
>KJ917409
GTTGACAAAAATCCTGTACCAGTTAGTCCTGAGAAATGGGGTAAGCCTGG
ATTTTTTGACAAGACACTTGCCAAAGGGCCAAAAACAACTACTTGGATTT
GGAATTTACACGCAGATGCTCATGATTTTGATAAGCATTCTAGTGATCTG
CAAGAAAATTCAAGAAAAATATTTGCTGCACACTTTGCTCATCTAGGAAT
TATCTTCGTCTGGATGAGCAGTTTCTTTTTTCAAGGTGCTAGGTTTTCAA
ACTATACAGGGTGGTTGGCAGATCCAAC
>KJ917526
GTTGACAAAAATCCTGTACCAGTTAGTCCTGAGAAATGGGGTAAGCCTGG
ATTCTTTGACAAGACACTTGCCAAAGGGCCAAAAACAACTACTTGGATTT
GGAATTTACATGCAGATGCTCATGATTTTGATAAGCATTCTAGTGATCTG
CAAGAAAATTCAAGAAAAATATTTGCTGCACACTTTGCTCATCTAGGAAT
TATCTTCGTCTGGATGAGCAGTTTCTTTTTTCAAGGTGCTAGGTTTTCAA
ACTATACAGGCTGGCTCGCCGACCCA--
>KJ917542
GTTGACAAAAATCCTGTACCAGTTAGTCCTGAGAAATGGGGTAAGCCTGG
ATTCTTTGACAAGACACTTGCCAAAGGGCCAAAAACAACTACTTGGATTT
GGAATTTACACGCAGATGCTCATGATTTTGATAAGCATTCTAGTGATCTG
CAAGAAAATTCAAGAAAAATATTTGCTGCACACTTTGCTCATCTAGGAAT
TATCTTCGTTTGGATGAGCAGTTTCTTTTTTCAAGGTGCTAGGTTTTCAA
ACTATACAGGCTGGCTCGCCGACCCA--
>KJ917520
GTTGACAAAAATCCTGTACCAGTTAGTGCTGAGAAATGGGGTAAGCCTGG
ATTCTTTGACAAGACACTTGCCAAAGGGCCAAAAACAACCACTTGGATTT
GGAATTTACACGCAGATGCTCATGATTTTGATAAGCATTCTAGTGATCTG
CAAGAAAATTCAAGAAAAATATTTGCTGCACACTTTGCTCATCTAGGAAT
TATCTTCGTCTGGATGAGCAGTTTCTTTTTTCAAGGTGCTAGGTTTTCAA
ACTATACAGGATGGCTTGCCGACCCA--
>KJ917512
GTTGACAAAAATCCTGTACCAGTTAGTCCTGAGAAATGGGGTAAGCCTGG
ATTCTTTGACAAGACACTTGCCAAAGGGCCAAAAACAACTACTTGGATTT
GGAATTTACACGCAGATGCTCATGATTTTGATAAGCATTCTAGTGATCTG
CAAGAAAATTCAAGAAAAATATTTGCTGCACACTTTGCTCATCTAGGAAT
TATCTTCGTCTGGATGAGCAGTTTCTTTTTTCAAGGAGCAAGATTCTCTA
ACTACACAGGTTGGCTCGCAGATCCA--
>KJ917451
GTTGACAAAAATCCTGTACCAGTTAGTGCTGAGAAATGGGGTAAGCCTGG
ATTCTTTGACAAGACACTCGCCAAAGGGCCAAAAACAACTACTTGGATTT
GGAATCTACACGCAGATGCTCATGATTTTGATAAGCATTCTAGTGATCTG
CAAGAAAATTCAAGAAAAATATTTGCTGCACACTTTGCTCATCTAGGAAT
TATTTTTGTCTGGATGAGCAGTTTCTTTTTTCAAGGAGCAAGATTTTCTA
ACTACACAGGTTGGTTAGCAGACCCAAC
>KJ917514
GTTGACAAAAATCCTGTACCAGTTAGTCCTGAGAAATGGGGTAAGCCTGG
ATTCTTTGACAAGACACTTGCCAAAGGGCCAAAAACAACTACTTGGATTT
GGAATTTACATGCAGATGCCCATGATTTTGATAAGCATTCTAGTGATCAA
CAAGAAAATTCAAGAAAAATATTTGCAGCACACTTTGCTCATCTAGGAAT
CATCTTTGTATGGATGAGTAGTTTCTTCTTTCAAGGTGCTAGATTCTCAA
ACTACACAGGTTGGCTCGCCGACCCA--
>KJ917503
GTTGACAAAAATCCTGTACCAGTTAGTCCTGAGAAATGGGGTAAGCCTGG
ATTCTTTGACAAGACACTTGCCAAAGGGCCAAAAACAACTACTTGGATTT
GGAATTTACATGCAGACGCACACGATTTTGACAAGCATTCTAGTGATCTA
GAAGATAATTCAAGAAAAATATTCGCTGCTCATTTTGCACACTTAGGTAT
TATCTTTGTGTGGATGAGCAGTTTCTTTTTTCAAGGAGCAAGATTTTCTA
ACTACACGGGCTGGCTTGCGGACCCA--
>EM464516
-TTGACAAAAATCCAGTTCCCGTAAGTGCGGAGAAGTGGAGTAAATTTGG
ATTCTTTGACAAGACACTCGCAAAAGGGCCAAAAACAACTACTTGGATTT
GGAATCTACACGCAGATGCACACGATTTCGACAAGCATTCTAACGATTTA
CAGAATAATTCAAGAAAAATATTTGCTGCACACTTTGCTCATCTAGGAAT
TATCTTTGTTTGGATGAGTAGTTTCTTTTATCAAGGTGCAAAATTTTCAA
ATTATACAGGTTGGTTAGCAGATCCGAC
>KJ917442
GTTGACAAAAATCCAGTTCCCGTAAGTGCGGAGAAGTGGAGTAAATTTGG
ATTCTTTGACAAGACACTCGCAAAGGGGCCAAAAACAACCACTTGGATTT
GGAATCTACACGCAGATGCACACGATTTTGATAAGCATTCTAACGATTTA
CAGAATAATTCAAGAAAAATATTCGCTGCACACTTTGCTCATCTAGGAAT
TATCTTTGTTTGGATGAGTAGTTTCTTTTATCAAGGTGCAAAATTTTCAA
ATTATACAGGTTGGTTAGCAGATCCGAC
>KJ917455
GTTGACAAAAATCCAGTTCCCGTAAGTGCGGAGAAGTGGAGTAAATTTGG
ATTCTTTGACAAGACACTTGCAAAGGGGCCAAAAACAACTACTTGGATTT
GGAATCTACACGTAGATGCACACGATTTCGACAAGCATTCTAACGATTTA
CAGAATAATTCAAGAAAAATATTTGCTGCACACTTTGCTCATCTAGGAAT
TATCTTTGTTTGGATGAGCAGTTTCTTTTATCAAGGTGCAAAATTTTCAA
ACTATACAGGTTGGTTAGCAGATCCGAC
>KJ917434
GTTGACAAAAATCCAGTTCCCGTAAGTGCGGAGAAGTGGAGTAAATTTGG
ATTCTTTGACAAGACACTCGCAAAGGGGCCAAAAACAACTACTTGGATTT
GGAATCTACACGCAGATGCACACGATTTCGATAAGCATTCTAACGATTTA
CAAAATAATTCAAGAAAAATATTTGCTGCACACTTTGCTCATCTAGGTAT
TATCTTTGTTTGGATGAGTAGTTTCTTTTATCAAGGTGCAGAATTTTCAA
ACTATACAGGTTGGTTAGCAGATCCAAC
>KJ917427
GTTGACAAAAATCCAGTTCCCGTTAGTGCGGAGAAGTGGAGTGAATTTGG
ATTCTTTGACAAGACACTCGCAAAGGGGCCAAAAACAACTACTTGGATTT
GGAATCTACACGCAGATGCACATGATTTCGATAAGCATTCTAATGATTTA
CAGAATAATTCAAGAAAAATATTTGCTGCACACTTTGCTCATCTAGGAAT
TATCTTTGTTTGGATGAGTAGTTTCTTTTATCAGGGTGCAAAATTTTCAA
ATTACACAGGTTGGTTAGCAGATCCAAC
>KF577928
GTTGATAAAAATCCAGTTCCCGTAAGTGCGGAGAAGTGGAGTAGATTTGG
ATTCTTTGATAAAACACTTGCAAAGGGGCCAAAAACAACTACTTGGATTT
GGAATCTACACGCAGATGCACACGATTTCGATAAGCATTCTAACGATTTA
CAGAATAATTCAAGAAAAATATTTGCTGCACACTTTGCTCATCTAGGAAT
TATTTTTGTTTGGATGAGTAGTTTCTTTTATCAGGGTGCAAAATTTTCAA
ACTATACAGGTTGGTTAGCAGATCCAAC
>KJ917505
GTTGACAAAAATCCAGTTCCCGTAAGTGCGGAGAAGTGGAGTAAATTTGG
ATTCTTTGATAAAACACTTGCAAAGGGGCCAAAAACAACTACTTGGATTT
GGAATCTACACGCAGATGCACACGATTTTGATAAGCATTCTAACGATTTA
CAGAATAATTCAAGAAAAATATTTGCTGCACACTTTGCTCATCTAGGAAT
TATCTTTGTTTGGATGAGTAGTTTCTTTTGTCAGGGTGCAAAATTTTCAA
ACTATACAGGCTGGCTTGCCGACCCA--
>KJ917431gb
GTTGACAAAAATCCAGTTCCCGTAAGTACGGAGAAGTGGAGTAAATTTGG
ATTCTTTGACAAGACACTTGCCAAAGGGCCAAAAACAACTACTTGGATTT
GGAATCTACACGCAGATGCACACGATTTCGATAAGCATTCAAATGATTTA
CAGAATAATTCAAGAAAAATATTTGCTGCACACTTTACCCATCTAGGAAT
TATTTTTGTTTGGATGAGTAGTTTCTTTTATCAGGGTGCAAAATTTTCAA
ACTATACAGGTTGGTTAGCAGATCCAAC
>KJ917449
GTTGACAAAAATCCAGTTCCCGTAAGTACGGAGAAGTGGAGTAAATTTGG
ATTCTTTGACAAGACACTTGCCAAAGGGCCAAAAACAACTACTTGGATTT
GGAATCTACACGCAGATGCACACGATTTCGATAAGCATTCAAATGATTTA
CAGAATAATTCAAGAAAAATATTTGCTGCACACTTTGCTCATCTAGGAAT
TATTTTTGTTTGGATGAGTAGTTTCTTTTATCAGGGTGCAAAATTTTCAA
ACTATACAGGTTGGTTAGCAGATCCAAC
>KJ917491
GTTGACAAAAATCCAGTTCCCGTAAGTACGGAGAAGTGGAGTAAATTTGG
ATTCTTTGACAAGACACTTGCCAAAGGGCCAAAAACAACTACTTGGATTT
GGAATCTACACGCAGATGCACACGATTTCGATAAGCATTCAAATGATTTA
CAGAATAATTCAAGAAAAATATTTGCTGCACACTTTGCTCATCTAGGAAT
TATTTTTGTTTGGATGAGTAGTTTCTTTTATCAGGGTGCAAAATTTTCAA
ACTATACAGGTTGGCTCGCAGATCCA--
>KJ917424
GTTGACAAAAATCCAGTTCCCGTTAGTGCGGAGAAGTGGAGTAAATTTGG
ATTCTTTGACAAGACACTTGCGAAGGGGCCAAAAACAACTACTTGGATTT
GGAATCTACACGCAGATGCACACGATTTCGATAAGCATTCTAACGATTTA
CAGAATAATTCAAGAAAAATATTTGCTGCACACTTTGCTCATCTAGGAAT
TATCTTTGTTTGGATGAGTAGTTTCTTTTATCAAGGTGCAAAATTTTCAA
ACTATACAGGTTGGTTAGCAGATCCAAC
>KJ917445
GTTGACAAAAATCCAGTTCCCGTTAGTGCGGAGAAGTGGAGTAAATTTGG
ATTCTTTGATAAGACACTTGCGAAGGGGCCAAAAACAACTACTTGGATTT
GGAATCTACACGCAGATGCACACGATTTCGACAAACATTCTAACGATTTA
CAGAATAATTCAAGAAAAATATTTGCTGCACACTTTGCTCATCTAGGAAT
TATCTTTGTTTGGGTGAGTAGTTTCTTTTATCAAGGTGCAAAATTTTCAA
ACTACACAGGTTGGTTAGCAGATCCGAC
>KJ917498
GTTGACAAAAATCCAGTTCCCGTTAGTGCGGAGAAGTGGAGTAAATTTGG
ATTCTTTGATAAGACACTTGCGAAGGGGCCAAAAACAACTACTTGGATTT
GGAATCTACACGCAGATGCACACGATTTCGACAAGCATTCTAACGATTTA
CAGAATAATTCAAGAAAAATATTTGCTGCACACTTTGCTCATCTAGGAAT
TATCTTTGTGTGGATGAGTAGTTTCTTTTATCAAGGTGCAAAATTTTCAA
ACTATACAGGCTGGCTCGCAGATCCA--
>KJ917506
GTTGATAAAAATCCAGTTCCCGTAAGTGCGGAGAAGTGGAGTAAATTTGG
ATTCTTTGATAAAACACTTGCAAAAGGGCCAAAAACAACTACTTGGATTT
GGAATCTACACGCAGATGCACACGATTTCGATAAGCATTCTAACGATTTA
CAGAATAATTCAAGAAAAATATTTGCTGCACACTTTGCTCATCTAGGAAT
TATCTTCGTCTGGATGAGCAGTTTCTTTTTTCAAGGTGCTAGGTTTTCAA
ACTATACAGGCTGGCTTGCCGACCCA--
>KJ917515
GTTGACAAAAATCCTGTACCAGTTAGTGCTGAGAAATGGGGTAAGCCTGG
ATTCTTTGACAAGACACTTGCAAAGGGGCCAAAAACAACTACTTGGATTT
GGAATCTACACGCAGATGCACACGATTTCGACAAGCATTCTAACGATTTA
CAGAATAGTTCAAGAAAAATATTTGCTGCACACTTTGCTCATCTAGGAAT
TATCTTTGTTTGGATGAGCAGTTTCTTTTATCAAGGTGCAAAATTTTCAA
ACTATACAGGTTGGCTGGCCGACCCA--
>EQ081256
GTTGACAAAAATCCAGTGCCCGTTAGCACGGAGAAATGGGGTAAGTTTGG
ATTTTATGATAAGACGCTTGCGAAAGGTCCCAAAACAACAACTTGGATAT
GGAACTTACACGCAGACGCACACGATTTTGACAAGCATTCTAGTGATCTA
GAAGATAATTCAAGAAAAATATTCGCTGCTCATTTTGCACACTTAGGTAT
AATCTTTGTGTGGATGAGCAGTTTCTTTTTTCAAGGAGCAAAATTTTCTA
ACTACACAGGTTGGTTAGCAGATCCAAC
>KJ917459
GTTGACAAAAATCCAGTGCCCGTTAGCACGGAGAAATGGGGTAAGTTTGG
ATTTTATGATAAGACGCCTGCGAAAGGTCCTAAAACAACAACTTGGATTT
GGAACTTACACGCAGACGCACACGATTTTGACAAGCATTCTAGTGATCTA
GAAGATAATTCAAGAAAAATATTCGCTGCTCATTTTGCACACTTAGGTAT
AATCTTTGTGTGGATGAGCAGTTTCTTTTTTCAAGGAGCAAGATTTTCTA
ACTACACAGGTTGGTTAGCAGATCCAAC
>KJ917466
GTTGATAAAAATCCAGTACCCGTTAGCACGGAAAAATGGGGTAAGTTTGG
ATTTTATGATAAGACGCTTGCGAAAGGTCCCAAAACAACAACTTGGATTT
GGAATCTACACGCAGACGCACACGATTTTGACAAGCATTCTAGTGATCTA
GAAGGTAATTCAAGAAAAATATTCGCTGCTCATTTTGCACACTTAGGTAT
AATCTTTGTGTGGATGAGCAGTTTCTTTTTTCAAGGAGCAAGATTCTCTA
ACTACACAGGTTGGTTAGCAGATCCAAC
>KJ917463
GTTGATAAAAATCCAGTACCCGTTAGCACGGAAAAATGGGGTAAGTATGG
ATTTTATGATAAGACGCTTGCGAAAGGTCCCAAAACAACAACTTGGATTT
GGAATCTACACGCAGACGCACACGATTTTGACAAGCATTCTAGTGATCTA
GAAGATAATTCAAGAAAAATATTCGCTGCTCATTTTGCACGCTTAGGTAT
AATCTTTGTGTGGATGAGCAGTTTCTTTTTTCAAGGAGCAAGATTCTCTA
ACTACACAGGTTGGTTAGCAGATCCAAC
>KJ917422
GTTGACAAAAATCCAGTGCCCGTTAGCACGGAGAAATGGGGTAAGTTTGG
ATTTTATGATAAGACGCTTGCGAAAGGTCCTAAGACAACAACTTGGATTT
GGAACTTACACGCAGACGCACACGATTTTGACAAGCGTTCTAGTGATCTA
GAAGATAATTCAAGAAAAATATTTGCTGCTCATTTTGCACACTTAGGCAT
TATCTTTGTGTGGATGAGCAGTTTCTTTTTTCAAGGAGCAAGATTTTCTA
ACTACACAGGTTGGTTAGCAGATCCAAC
>KJ917480
GTTGACAAAAATCCAGTGCCCGTTAGCACGGAGAAATGGGGTAAGTTTGG
ATTTTATGATAAGACGCTTGCGAAAGGTCCTAAGACAACAACTTGGATTT
GGAACTTACACGCAGACGCACACGATTTTGACAAGCATTCTAGTGATCTA
GAAGATAATTCAAGAAAAATATTTGCTGCTCATTTTGCACACTTAGGCAT
TATCTTTGTGTGGATGAGCAGTTTCTTTTTTCAAGGAGCAAGATTTTCTA
ACTACACAGGTTGGTTAGCAGATCCAAC
>KJ917461
GTTGACAAAAATCCAGTTCCCGTTAGCACGGAGAAATGGGGTAAGTTTGG
ATTTTATGATAAGACGCTTGCGAAAGGTCCTAAGACAACAACTTGGATTT
GGAACTTACACGCAGACGCACACGATTTTGACAAGCATTCTAGTGATCTA
GAAGATAATTCAAGAAAAATATTCGCTGCTCATTTTGCACACTTAGGCAT
TATCTTTGTGTGGATGAGCAGTTTCTTTTTTCAAGGAGCAAGATTTTCTA
ACTACACAGGTTGGTTAGCAGATCCAAC
>KJ917469
GTTGACAAAAATCCAGTGCCCGTTAGCACGGAGAAATGGGGTAAGTTTGG
ATTTTATGATAAGACGCTTGCGAAAGGTCCTAAGACAACAACTTGGATTT
GGAACTTACACGCAGACGCACACGATTTTGACAAGCATTCTAGTGATCTA
GAAGATAATTCAAGAAAAATATTCGCTGCTCATTTTGCACACTTAGGCAT
TATCTTTGTGTGGATGGGCAGTTTCTTTTTTCAAGGAGCAAGATTTTCTA
ACTACACAGGTTGGTTAGCAGATCCAAC
>KJ917458
GTTGATAAAAATCCAGTACCCGTTAGCACGGAGAAATGGGGTAAGTTTGG
ATTTTATGATAAGACGCTTGCGAAAGGTCCTAAGACAACAACTTGGATTT
GGAACTTACACGCAGACGCACACGATTTTGACAAGCATTCTAGTGATCTA
GAAGATAATTCAAGAAAAATATTTGCTGCTCATTTTGCACACTTAGGCAT
TATCTTTGTGTGGATGAGCTGTTTCTTTTTTCAAGGAGCAAGATTTTCTA
ACTACACAGGTTGGTTAGCAGATCCAAC
>KJ917511
GTTGATAAAAATCCAGTACCCGTTAGCACGGAGAAATGGGGTAAGTTTGG
ATTTTATGATAAGACGCTTGCGAAAGGTCCTAAAACAACAACTTGGATTT
GGAACTTACACGCAGACGCACACGATTTTGACAAGCATTCTAGTGATCTA
GAAGATAATTCAAGAAAAATATTCGCTGCTCATTTTGCACACTTAGGCAT
TATCTTTGTGTGGATGAGCAGTTTCTTTTTTCAAGGAGCAAGATTTTCTA
ACTACACAGGTTGGTTCGCTGATCCA--
>KJ917477
GTTGACAAAAATCCAGTACCCGTTAGCACGGAGAAATGGGGTAAGTTTGG
ATTTTATGATAAGACGCTTGCGAAAGGTCCCAAAACAACAACTTGGATTT
GGAACTTACACGCAGACGCACACGATTTTGACAAGCATTCTAGTGATCCA
GAAGATAATTCAAGAAAAATATTCGCTGCTCATTTTGCACACTTAGGCAT
TATCTTTGTGTGGATGAGCAGTTTCTTTTTTCAAGGGGCAAGATTTTCTA
ACTACACAGGTTGGTTAGCAGATCCAAC
>EP336385
GTTGACAAAAATCCAGTACCCGTCAGCACGGAGAAATGGGGTAAGTTTGG
ATTTTATGATAAGACGCTTGCGAAAGGTCCCAAAACAACAACTTGGATTT
GGAACTTACATGCAGACGCACACGATTTTGACAAGCATTCTAGTGATCTA
GAAGATAATTCAAGAAAAATATTCGCTGCTCATTTTGCACACTTAGGCAT
TATCTTTGTGTGGATGAGCAGTTTCTTTTTTCAAGGAGCAAGATTTTCTA
ACTACACAGGTTGGTTAGCAGATCCAAC
>KJ917522
GTTGACAAAAATCCAGTGCCCGTTAGTACGGAGAAATGGGGTAAGTTTGG
ATTTTATGATAAGACGCTTGCGAAAGGTCCCAAAACAACAACTTGGATTT
GGAACTTACACGCAGACGCACACGATTTTGACAAGCATTCTAGTGATCTA
GAAGATAATTCAAGAAAAATATTCGCTGCTCATTTTGCACACTTAGGCAT
TATCTTTGTGTGGATGAGTAGTTTCTTTTTTCAAGGAGCAAGATTTTCTA
ACTACACAGGTTGGCTTGCTGATCCA--
>KJ917510
GTTGACAAAAATCCAGTACCCGTTAGTACGGAGAAATGGGGTAAGTTTGG
ATTTTATGATAAGACGCTTGCGAAAGGTCCCAAAACAACAACTTGGATTT
GGAACTTACACGCAGACGCACATGATTTTGACAAGCATTCTAGTGATCTA
GAAGATAATTCAAGAAGAATATTTGCTGCTCATTTCGCACACTTAGGTAT
TATCTTTGTGTGGATGAGTAGTTTCTTCTTTCAAGGT-------------
----------------------------
>KJ917430
GTTGACAAAAATCCAGTTCCTGTTAGCACGGAAAAATGGGGGAAGTTTGG
ATTTTATGATAAGACGCTTGCGAAAGGTCCCAAAACAACAACTTGGATTT
GGAATCTACACGCAGACGCACACGATTTTGACAAGCATTCTAACGATGCT
GAAGAAAATTCAAGAAAAATATTTGCTGCTCATTTTGCACACTTAGGAAT
TATCTTTGTGTGGATGAGCAGTTTTTTCTTTCAAGGAGCAAGATTTTCTA
ACTACACAGGTTGGTTAGCAGATCCAAC
>KJ917419
GTTGACAAAAATCCAGTTCCTGTTAGCACGGAAAAATGGGGGAAGTTTGG
ATTTTATGATAAGACGCTTGCGAAAGGTCCCAAAACAACAACTTGGATTT
GGAATCTACACGCAGACGCACACGATTTTGACAAGCATTCTAATGATGCT
GAAGAAAATTCAAGAAAGATATTTGCTGCTCATTTTGCACACTTAGGAAT
TATCTTTGTGTGGATGAGCAGTTTTTTCTTTCAAGGAGCAAGATTTTCTA
ACTACACAGGTTGGTTAGCAGATCCAAC
>KJ917523
GTTGACAAAAATCCAGTTCCTGTTAGCACGGAAAAATGGGGGAAGTTTGG
ATTTTATGATAAGACGCTTGCGAAAGGTCCCAAAACAACAACTTGGATTT
GGAATCTACACGCAGACGCACACGATTTTGACAAGCATTCTAATGATGCT
GAAGAAAATTCAAGAAAAATATTTGCTGCTCATTTTGCACACTTAGGTAT
AATCTTTGTGTGGATGAGTAGTTTTTTCTTTCAAGGAGCAAGATTTTCTA
ACTACACAGGTTGGTTCGCTGATCCA--
>KJ917500
GTTGACAAAAATCCAGTTCCTGTTAGCACGGAAAAATGGGGGAAGTTTGG
ATTTTATGATAAGACGCTTGCGAAAGGTCCCAAAACAACAACTTGGATTT
GGAATCTACACGCAGACGCACACGATTTTGACAAGCATTCTAATGATGCT
GAAGAAAATTCAAGAAAAATATTTGCTGCTCATTTCGCACACTTAGGTAT
TATCTTTGTGTGGATGAGCAGTTTCTTTTTTCAAGGAGCAAGATTTTCTA
ACTACACAGGTTGGCTCGCAGATCCA--
>KJ917473
GTTGACAAAAATCCAGTTCCTGTTAGTACGGAAAAATGGGGGAAGTTTGG
ATTTTATGATAAGACGCTTGCGAAAGGTCCCAAAACAACAACTTGGATTT
GGAATCTACACGCAGACGCACACGATTTTGACAAGCATTCTAATGATGCT
GAAGAAAATTCAAGAAAAATATTTGCTGCTCATTTTGCACACTTAGGTAT
AATCTTTGTGTGGATGAGCAGTTTCTTTTTTCAAGGAGCAAGATTTTCTA
ACTATACAGGTTGGTTAGCAGATCCAAC
>KJ917433
GTTGACAAAAATCCAGTTCCTGTTAGTACGGAAAAATGGGGGAAGTTTGG
ATTTTATGATAAGACGCTTGCGAAAGGTCCCAAAACAACAACTTGGATTT
GGAATCTACACGCAGACGCACACGATTTTGACAAGCATTCTAATGATGCT
GAAGAAAATTCAAGAAAAATATTTGCTGCTCATTTTGCACACTTAGGTAT
AATCTTTGTGTGGATGAGCAGTTTCTTTTTTCAAGGAGCAAGATTTTCTA
ACTATACAGGTTGGTTAGCAGATCCAAC
>KJ917450
GTTGACAAAAATCCAGTTCCTGTTAGTACGGAAAAATGGGGGAAGTTTGG
ATTTTATGATAAGACGCTTGCGAAAGGTCCCAAAACAACAACTTGGATTT
GGAATCTACACGCAGACGCACACGATTTTGACAAGCATTCTAATGATGCT
GAAGAAAATTCAAGAAAAATATTTGCTGCTCATTTTGCACACTTAGGTAT
AATCTTTGTGTGGATGAGCAGTTTCTTTTTTCAAGGAGCAAGATTTTCTA
ACTACACAGGTTGGTTAGCAGATCCAAC
>KJ917528
GTTGACAAAAATCCAGTTCCCGTTAGTACGGAGAAGTGGGCAAAATTTGG
ATTTTATGATAAGACGCTTGCGAAAGGTCCCAAAACAACAACTTGGATTT
GGAATCTACACGCAGACGCACACGATTTTGACAAGCATTCTAATGATGCT
GAAGAAAATTCAAGAAAAATATTTGCTGCTCATTTTGCACACTTAGGTAT
AATCTTTGTGTGGATGAGCAGTTTCTTTTTTCAAGGAGCAAGATTTTCTA
ACTACACAGGTTGGCTCGCGGACCCA--
>KJ917457
GTTGATAAAAATCCAGTCCCCGTTAGCACGGAGAAGTGGGCAAAATTTGG
ATTTTATGATAAGACGCTTGCGAAAGGTCCAAAAACAACAACTTGGATTT
GGAATCTACACGCAGACGCACACGATTTTGACAAGCATTCTAATGATGCT
GAAGAAAATTCAAGAAAAATATTTGCTGCTCATTTTGCACACTTAGGTAT
AATCTTTGTGTGGATGAGCAGTTTCTTTTTTCAAGGAGCAAGATTTTCTA
ACTACACAGGTTGGTTAGCAGATCCAAC
>KJ917513
GTTGATAAAAATCCAGTTCCCGTTAGTACGGAGAAGTGGGCAAAATTTGG
ATTTTATGATAAGACGCTTGCGAAAGGTCCCAAAACAACAACTTGGATTT
GGAATTTACACGCAGACGCACACGATTTTGACAAGCATTCTAATGATGCT
GAAGAAAACTCAAGAAAAATATTTGCTGCTCATTTTGCACACTTAGGAAT
TATCTTTGTGTGGATGAGCAGTTTCTTTTTTCAAGGAGCAAGATTTTCTA
ACTACACAGGTTGGTTGGCTGATCCA--
>EM024165
-TTGACAAAAATCCAGTTCCCGTTAGCACGGAGAAGTGGGCAAAATTTGG
ATTTTATGATAAGACGCTTGCGAAAGGTCCCAAAACAACAACTTGGATTT
GGAACTTACACGCAGACGCACACGATTTTGACAAGCATTCTAGTGACCTA
GAAGATAATTCAAGAAAAATATTCGCTGCTCATTTCGCACACTTAGGCAT
TATCTTTGTGTGGATGAGTAGTTTTTTCTTTCAAGGAGCAAGATTTTCTA
ACTACACAGGATGGTTAGCAGATCCAAC
>KJ917467
GTTGATAAAAATCCAGTCCCCGTTAGCACGGAGAAGTGGGCAAAATTTGG
ATTTTATGATAAGACGCTTGCGAAAGGTCCCAAAACAACTACTTGGATTT
GGAACTTACACGCAGACGCACACGATTTTGACAAGCATTCTAGTGATCTA
GAAGATAATTCAAGAAAAATATTCGCTGCTCATTTTGCACACTTAGGCAT
TATCTTTGTGTGGATGAGCAGTTTCTTTTTTCAAGGAGCAAGATTTTCTA
ACTACACAGGTTGGTTAGCAGATCCAAC
>KJ917476
GTTGATAAAAATCCAGTACCCGTTAGTACGGAGAAGTGGGCAAAATTTGG
ATTTTATGATAAGACGCTTGCGAAAGGTCCCAAAACAACAACTTGGATTT
GGAACTTACACGCAGACGCACACGATTTTGACAAGCATTCTAGTGATCTA
GAAGATAATTCAAGAAAAATATTCGCTGCTCATTTTGCACACTTAGGTAT
AATCTTTGTGTGGATGAGCAGTTTCTTTTTTCAAGGAGCAAGATTTTCCA
ACTACACAGGTTGGTTAGCAGATCCAAC
>KJ917482
GTTGATAAAAATCCAGTACCCGTTAGTACGGAGAAGTGGGCAAAATTTGG
ATTTTATGATAAGACGCTTGCGAAAGGTCCCAAAACAACAACTTGGATTT
GGAACTTACACGCAGACGCACACGATTTTGACAAGCATTCTAGTGATCTA
GAAGATAATTCAAGAAAAATATTCGCTGCTCATTTTGCACACTTAGGTAT
TATCTTTGTGTGGATGAGCAGTTTCTTTTTTCAAGGAGCAAGATTTTCTA
ACTACACAGGTTGGTTAGCAGATCCAAC
>KJ917464
GTTGACAAAAATCCAGTTCCCGTTAGTACGGAGAAGTGGGCAAAATTTGG
ATTTTATGATAAGACGCTTGCGAAAGGTCCCAAAACAACAACTTGGATTT
GGAACTTACACGCAGACGCACACGATTTTGACAAGCATTCTAGTGATCTA
GAAGATAATTCAAGAAAAATATTCGCTGCTCATTTTGCACACTTAGGTAT
TATCTTTGTGTGGATGAGCAGTTTCTTTTTTCAAGGAGCAAGATTTTCTA
ACTACACAGGTTGGTTAGCAGATCCAAC
>KJ917471
GTTGACAAAAATCCAGTTCCCGTTAGTACGGAGAAGTGGGCAAAATTTGG
ATTTTATGATAAGACGCTTGCGAAAGGTCCCAAAACAACAACTTGGATTT
GGAACTTACACGCAGACGCACACGATTTTGACAAGCATTCTAGTGATCTA
GAAGATAATTCAAGAAAAATATTCGCTGCTCATTTTGCACACTTAGGTAT
TATCTTTGTGTGGATGAGCAGTTTCTTTTTTCAAGGAGCAAGATTTTCTA
ACTACACAGGTTGGTTAGCAGATCCAAC
>KJ917479
GTTGACAAAAATCCAGTTCCCGTTAGTACGGAGAAGTGGGCAAAATTTGG
ATTTTATGATAAGACGCTTGCGAAAGGTCCCAAAACAACAACTTGGATTT
GGAACTTACACGCAGACGCACACGATTTTGACAAGCATTCTAGTGATCTA
GAAGATAATTCAAGAAAAATATTCGCTGCTCATTTTGCACACTTAGGTAT
TATCTTTGTGTGGATGAGCAGTTCCTTTTTTCAAGGAGCAAGATTTTCTA
ACTACACAGGTTGGTTAGCAGATCCAAC
>KJ917539
GTTGATAAAAATCCAGTTCCCGTTAGTACGGAGAAGTGGGCAAAATTTGG
ATTTTATGATAAGACGCTTGCGAAAGGTCCTAAAACAACTACTTGGATTT
GGAACTTACACACAGACGCACACGATTTTGACAAGCACTCCAGTGATCTA
GAAGATAATTCAAGAAAAATATTTGCTGCTCATTTTGCACACTTAGGCAT
TATCTTTGTGCGGATGAGCAGTTTCTTTTTTCAAGGAGCAAGATTTTCTA
ACTACACAGGTTGGCA------------
>KJ917426
GTTGACAAGAATCCAGTTCCCGTTAGTACGGAGAAGTGGGCAAAATTTGG
ATTTTATGATAAGACGCTTGCGAAAGGTCCTAAAACAACAACTTGGATTT
GGAATCTACACGCAGACGCACACGATTTTGACAAGCATTCTAGTGATCTA
GAAGATAATTCAAGAAAAATATTTGCTGCTCATTTTGCACACTTAGGTAT
TATCTTTGTGTGGATGAGCAGTTTCTTTTTTCAAGGAGCAAGATTCTCTA
ACTACACAGGTTGGTTAGCAGATCCAAC
>KJ917407
GTTGACAAAAATCCAGTGCCAGTTAGCACGGAGAAGTGGGCAAAATTTGG
ATTTTATGATAAGACGCTTGCGAAAGGTCCCAAAACAACAACTTGGATTT
GGAACTTACACGCAGATGCACACGATTTTGACAAGCATTCTAGTGATCTA
GAAGATAATTCAAGAAAAATATTTGCTGCTCATTTTGCACACTTAGGTAT
AATCTTTGTGTGGATGAGCAGTTTCTTTTTTCAAGGAGCAAGATTCTCTA
ACTACACAGGTTGGTTAGCAGATCCAAC
>KJ917404
GTTGACAAAAATCCAGTTCCCGTTAGCACGGAGAAGTGGGCAAAATTTGG
ATTTTATGATAAGACGCTTGCGAAAGGTCCCAAAACAACAACTTGGATTT
GGAATTTACACGCAGACGCACACGATTTTGACAAGCATTCTAGTGATCTA
GAAGATAATTCAAGAAAAATATTCGCTGCTCATTTTGCACATCTAGGTAT
TATCTTTGTGTGGATGAGCAGTTTCTTTTTTCAAGGAGCAAGATTTTCTA
ACTACACAGGTTGGTTAGCAGATCCAAC
>KJ917465
GTTGACAAAAATCCAGTTCCCGTTAGCACGGAGAAGTGGGCAAAATTTGG
ATTTTATGATAAGACGCTTGCCAAAGGTCCCAAAACAACAACTTGGATTT
GGAATTTACACGCAGACGCACACGATTTTGACAAGCATTCTAGTGATCTA
GAAGATAATTCAAGAAAAATATTCGCTGCTCATTTTGCACATCTAGGTAT
TATCTTTGTGTGGATGAGCAGTTTCTTTTTTCAAGGAGCAAGATTTTCTA
ACTACACAGGTTGGTTAGCAGATCCAAC
>KJ917521
GTTGACAAAAATCCAGTTCCCGTTAGCACGGAGAAGTGGGCAAAATTTGG
ATTTTATGATAAGACGCTTGCGAAAGGTCCCAAAACAACAACTTGGATTT
GGAATTTACACGCAGACGCACACGATTTTGACAAGCATTCTAGTGATCTA
GAAGATAATTCAAGAAAAATATTCGCTGCTCATTTTGCACATCTAGGTAT
TATCTTTGTGTGGATGAGCAGTTTCTTTTTTCAAGGAGCAAGATTTTCTA
ACTACACAGGGTGGCTAGCCGATCCA--
>KJ917488
GTTGACAAAAATCCAGTCCCCGTTAGCACGGAGAAGTGGGCAAAATTTGG
ATTTTATGATAAGACGCTTGCGAAAGGTCCCAAAACAACAACTTGGATTT
GGAACTTACACGCAGATGCACACGATTTTGACAAGCATTCTAGTGATCTA
GAAGATAATTCAAGAAAAATATTCGCTGCTCATTTTGCACATCTAGGTAT
TATCTTTGTGTGGATGAGTAGTTTCTTTTTTCAAGGAGCAAGATTATCGA
ACTACACAGGCTGGTTTGCGGATCCA--
>KJ917474
GTTGACAAAAATCCAGTTCCCGTTAGTACGGAGAAGTGGGCAAAATTTGG
ATTTTATGATAAGACGCTTGCGAAAGGTCCCAAAACAACAACTTGGATTT
GGAACTTACACGCAGACGCACACGATTTTGACAAGCATTCTAATGATTTA
GAAGATAATTCAAGAAAAATATTCGCTGCTCATTTTGCACATCTAGGTAT
AATCTTCGTGTGGATGAGCAGTTTCTTTTTTCAAGGAGCAAGATTTTCTA
ACTATACAGGTTGGTTAGCAGATCCAAC
>KJ917460
GTTGACAAAAATCCAGTTCCCGTTAGTACGGAGAAGTGGGCAAAATTTGG
ATTTTATGATAAGACGCTTGCGAAAGGTCCCAAAACAACAACTTGGATTT
GGAACTTACACGCAGACGCACACGATTTTGACAAGCATTCTAATGATTTA
GAAGATAATTCAAGAAAAATATTCGCTGCTCATTTTGCACATCTAGGTAT
AATCTTCGTGTGGATGAGCAGTTTCTTTTTTCAAGGAGCAAGATTTTCTA
ACTATACAGGTTGGTTAGCAGATCCAAC
>KJ917529
GTCGACAAAAATCCAGTTCCCGTTAGTACGGAGAAGTGGGCAAAATTTGG
ATTTTATGATAAGACGCTTGCGAAAGGTCCCAAAACAACAACTTGGATTT
GGAACTTACACGCAGACGCACACGATTTTGACAAGCATTCTAATGATTTA
GAAGATAATTCAAGAAAAATATTCGCTGCTCATTTTGCACATCTAGGTAT
AATCTTCGTGTGGATGAGCAGTTTCTTTTTTCAAGGAGCAAGATTTTCTA
ACTATACGGGTTGGCTTGCTGATCCA--
>KJ917508
GTTGACAAAAATCCAGTTCCCGTTAGTACGGAGAAGTGGGCAAAATTTGG
ATTTTATGATAAGACATTAGCGAAAGGTCCCAAAACAACAACTTGGATTT
GGAATCTACGCGCAGATGCACACGATTTTGACAAGCATTCTAGTGATCTA
GAAGATAATTCAAGGAAAATATTCGCTGCTCATTTTGCACACTTAGGCAT
TATCTTTGTGTGGATGAGCAGTTTCTTTTTTCAAGGAGCAAGATTTTCTA
ACTACACAGGCTGGTTGGCTGATCCA--
>KJ917462
GTTGACAAAAATCCAGTGCCCGTTAGCACGGAGAAATGGGGTAAGTTTGG
ATTTTATGATAAGACGCTTGCAAAAGGTCCCAAAACAACAACTTGGATTT
GGAATCTACACGCAGATGCACACGATTTTGACAAGCATTCTAGTGATCTA
GAAGATAATTCAAGAAAAATATTCGCTGCTCATTTTGCACACTTAGGCAT
TATCTTTGTGTGGATGAACAGTTTCTTTTTTCAAGGAGCAAGATTTTCTA
ATTACACAGGTTGGTTAGCAGATCCAAC
>KJ917475
GTTGACAAAAATCCAGTGCCCGTTAGCACGGAGAAATGGGGTAAGTTTGG
ATTTTATGATAAGACGCTTGCAAAAGGTCCCAAAACAACAACTTGGATTT
GGAATCTACACGCAGATGCACACGATTTTGACAAGCATTCTAGTGATCTA
GAAGATAATTCAAGAAAAATATTTGCTGCTCATTTTGCACACTTCGGCAT
TATCTTTGTGTGGATGAGCAGTTTCTTTTTTCAAGGAACAAGATTTTCTA
ACTACACAGGTTGGTTAGCAGATCCAAC
>KJ917470
GTTGACAAAAATCCAGTGCCCGTTAGCACGGAGAAATGGGGTAAGTTTGG
ATTTTATGATAAGACGCTTGCAAAAGGTCCCAAAACAACAACTTGGATTT
GGAATCTACACGCAGATGCACACGATTTTGACAAGCATTCTAGTGACCTA
GAAGATAATTCAAGAAAAATATTCGCTGCTCATTTTGCACATCTAGGTAT
TATCTTTGTGTGGATGAGCAGTTTCTTTTTTCAAGGAGCAAGATTTTCTA
ACTACACAGGTTGGTTAGCAGATCCAAC
>EP347170
-TTGACCAAAATCCAGTGCCAGTAAGCACGGAGAAATGGGGAAAACCAGG
ATTTTTTGATAAGACACTTGCGAAAGGTCCCAAAACAACAACTTGGATTT
GGAACTTACACGCAGATGCACACGATTTTGATAGGCATTCTAACGATGCC
CAAGAGAACTCAAGAAAAATATTTTCTGCTCATTTTGCACACTTAGGTAT
TATCTTTGTGTGGATGAGCAGTTTCTTTTTTCAAGGAGCAAGATTTTCTA
ACTACACAGGTTGGTTAGCAGATCCAAT
>KJ917420
GTTGACCAAAATCCAGTGCCAGTAAGCACGGAGAAATGGGGAAAACCAGG
ATTTTTTGATAAGACACTTGCGAAAGGTCCCAAAACAACAACTTGGATTT
GGAACTTACACGCAGATGCACACGACTTTGATAGGCATTCTAACGATGCC
CAAGAGAACTCAAGAAAAATATTTTCTGCTCATTTTGCACACTTAGGTAT
TATTTTTGTGTGGATGAGCAGTTTCTTTTTTCAAGGAGCAAGATTTTCTA
ACTACACAGGTTGGTTAGCAGATCCAAT
>EN975681
-TCGATCAAAATCCAGTGCCAGTAAGCACGGAGAAATGGGGAAAACCAGG
ATTTTTTGATAAGACACTTGCTAAAGGTCCCAAAACAACGACTTGGATTT
GGAACTTACACGCAGATGCACACGACTTTGATAGGCATTCTAACGATGCC
CAAGAAAATTCAAGAAAAATATTTTCTGCTCATTTTGCACACTTAGGTAT
TATCTTTGTGTGGATGAGCAGTTTCTTTTTTCAAGGAGCAAGATTTTCTA
ACTACACAGGTTGGTTAGCAGATCCAAT
>EP780429
-TCGATCAAAATCCAGTGCCAGTAAGCACGGAGAAATGGGGAAAACCAGG
ATTTTTTGATAAGACACTTGCTAAAGGTCCCAAAACAACGACTTGGATTT
GGAACTTACACGCAGATGCACACGACTTTGATAGGCATTCTAACGATGCC
CAAGAAAATTCAAGAAAAATATTTTCTGCTCATTTTGCACACTTAGGTAT
TATCTTTGTGTGGATGAGCAGTTTCTTTTTTCAAGGAGCAAGATTTTCTA
ACTACACAGGTTGGTTAGCAGATCCAAT
>EM624585
-TTGATCAGAATCCAGTCCCTGTCAGTGCAGAGAAGTGGAGTAAGTTTGG
ATTTTATGATAAGACGCTTGCAAAAGGACCTAAAACAACAACTTGGATTT
GGAACTTACATGCAGACGCACACGATTTTGATAAACATTCAAATGATGCA
CAGGCAAATTCAAGAAAAATATTTGCTGCACACTTTGCTCATCTAGGAAT
TATCTTTGTTTGGATGAGTAGTTTCTTTTATCAAGGTGCAAAATTTTCAA
ACTATACAGGTTGGTTGGCAGATCCAAC
>KJ917428
GTTGACAAAAATCCAGTTCCTGTAAGCACTGAAAAGTGGGGAAAACCAGG
ATTCTTTGATAGGTCACTAGCAAAAGGACCTAAGACAACCACATGGATAT
GGAATCTACATGCAGATGCTCATGATTTTGATAAGCATTCTAGTGATCTA
CAAGAGAATTCAAGAAAAATATTTGCTGCACACTTTGCTCATCTAGGTAT
CATCTTTGTATGGATGAGCAGTTTCTTCTTTCAAGGTGCTAGGTTTTCAA
ACTATACAGGATGGTTGGCAGACCCAAC
>KJ917484
GTTGACAAAAATCCAGTTCCTGTAAGCACTGAAAAGTGGGGAAAACCAGG
ATTCTTTGATAGGTCACTAGCAAAAGGACCTAAGACAACCACATGGATAT
GGAATCTACATGCAGATGCTCATGATTTTGATAAGCATTCTAGTGATCTA
CAAGAGAATTCAAGAAAAATATTTGCTGCACACTTTGCTCATCTAGGTAT
CATCTTTGTATGGATGAGCAGTTTCTTCTTTCAAGGTGCTAGGTTTTCAA
ACTATACAGGATGGTTGGCAGACCCAAC
>KJ917440
GTTGACAAAAATCCAGTTCCTGTAAGCACTGAAAAGTGGGGAAAACCAGG
ATTCCTTGATAGGTCACTAGCAAAAGGACCTAAGACAACCACATGGATAT
GGAATCTACATGCAGATGCTCATGATTTTGATAAGCATTCTAGTGATCTG
CAAGAGAATTCAAGAAAAATATTTGCTGCACACTTTGCTCATCTAGGTAT
CATCTTTGTATGGATGAGCAGTTTCTTCTTTCAAGGTGCTAGGTTTTCAA
ACTATACAGGATGGTTGGCAGACCCAAC
>KJ917425
GTTGACAAAAATCCAGTTCCTGTAAGCACTGAAAAGTGGGGAAAACCAGG
ATTCTTTGATAGGTCACTAGCAAAAGGACCTAAGACAACCACATGGATAT
GGAATTTACATGCAGATGCTCATGATTTTGATAAGCATTCTAGTGATCTG
CAAGAGAATTCAAGAAAAATATTTGCTGCACACTTTGCTCATCTAGGTAT
CATCTTTGTATGGATGAGCAGTTTCTTCTTTCAAGGTGCTAGGTTTTCAA
ACTATACAGGATGGTTGGCAGACCCAAC
>KJ917478
GTTGACAAAAATCCAGTTCCTGTAAGCACTGAAAAGTGGGGAAAACCAGG
ATTTTTTGATAGGTCTCTAGCAAAAGGACCTAAGACAACCACATGGATAT
GGAATCTACATGCAGATGCTCATGATTTTGATAAGCATTCTAGTGATCTG
CAAGAGAATTCAAGAAAAATATTTGCTGCACACTTTGCTCATCTAGGTAT
CATCTTTGTATGGATGAGCAGTTTCTTCTTTCAAGGTGCTAGGTTTTCAA
ACTATACAGGATGGTTGGCAGACCCAAC
>KJ917516
GTTGACAAAAATCCAGTTCCTGTAAGCACTGGAAAGTGGGGGAAACCAGG
ATTCTTTGATAGGTCACTAGCAAAAGGACCTAAGACAACCACATGGATAT
GGAATCTACATGCAGATGCTCATGATTTTGATAAACATTCTAGTGATCTG
CAAGAGAATTCAAGAAAAATATTTGCTGCACACTTTGCTCATCTAGGTAT
CATCTTTGTATGGATGAGTAGTTTCTTCTTTCAAGGTGCTAGGTTTTCAA
ACTATACAGGATGGCTGGCAGATCCA--
>KJ917524
GTTGATAAAAATCCAGTTCCTGTAAGCACTGAAAAGTGGGGAAAACCAGG
ATTCTTTGATAGGTCACTAGCAAAAGGACCTAAGACAACCACATGGATAT
GGAATCTACATGCAGATGCTCATGATTTTGATAAGCACTCTAGTGATCTG
CAAGAGAATTCAAGAAAAATATTTGCTGCACACTTTGCTCATCTAGGTAT
CATCTTTGTATGGATGAGCAGTTTCTTCTTTCAAGGTGCTAGGTTTTCAA
ACTATACAGGATGGTTGGCAGATCCA--
>KJ917438
GTTGATAAAAATCCAGTTCCTGTAAGCACTGAAAAGTGGGGAAAACCAGG
ATTCTTTGATAGGTCACTAGCAAAAGGACCTAAGACAACCACATGGATAT
GGAATCTACATGCAGATGCCCATGATTTTGATAAGCATTCTAGTGATCTG
CAAGAGAATTCAAGAAAAATATTTGCTGCACACTTTGCTCATCTAGGCAT
CATCTTTGTATGGATGAGCAGTTTCTTCTTTCAAGGTGCTAGATTTTCAA
ACTATACAGGATGGTTGGCAGACCCAAC
>KJ917421
GTTGACAAAAATCCAGTTCCTGTAAGCACTGAAAAGTGGGGAAAACCAGG
ATTCTTTGATAGGTCACTAGCAAAAGGACCTAAAACAACCACATGGATAT
GGAATCTACACGCAGATGCTCATGATTTTGATAAGCATTCTAGTGATCTG
CAAGAGAATTCAAGAAAAATATTTGCTGCACACTTTGCTCATCTAGGTAT
CATCTTTGTATGGATGAGCAGTTTCTTCTTTCAAGGTGCTAGATTTTCAA
ACTATACAGGATGGTTGGCAGACCCAAC
>KJ917472
GTTGATAAAAATCCAGTTCCTGTAAGCACTGAAAGGTGGGGAAAACCAGG
ATTCTTTGTTAGGTCACTAGCAAAAGGACCTAAGACAACTACTTGGATAT
GGAATCTACATGCAGATGCTCATGATTTTGATAAACATTCTAGTGATCTG
CAAGAAAATTCAAGAAAAATATTTGCTGCACACTTTGCTCATCTAGGTAT
CATCTTTGTATGGATGAGTAGTTTCTTCTTTCAAGGTGCTAGGTTTTCAA
ACTATACAGGATGGTTAGCAGACCCAAC
>KJ917447
GTTGATAAAAATCCAGTTCCTGTAAGCACTGAAAAGTGGGGAAAACCAGG
ATTCTTTGATAGGTCACTAGCAAAAGGACCTAAGACAACCACATGGATAT
GGAATCTACATGCAGATGCTCATGATTTTGATAAACATTCTAGTGATCTG
CAAGAAAATTCAAGAAAAATATTTGCTGCACACTTTGCTCATCTAGGTAT
CATCTTTGTATGGATGAGTAGTTTCTTCTTTCAAGGTGCTAGGTTTTCAA
ACTATACAGGATGGTTAGCAGACCCAAC
>KJ917429
GTTGACAAAAATCCAGTTCCTGTAAGCACTGAAAAGTGGGGGAAACCAGG
ATTCTTTGATAGGTCACTAGCAAAAGGACCTAAGACAACTACTTGGATAT
GGAATCTACATGCAGATGCTCATGATTTTGATAAGCATTCTAGTGATCTG
CAAGAAAATTCAAGAAAAATATTTGCTGCACACTTTGCTCATCTAGGTAT
CATCTTTGTATGGATGAGTGGTTTCTTCTTCCAAGGTGCTAGGTTTTCAA
ACTATACAGGATGGTTGGCAGACCCAAC
>KJ917492
GTTGACAAAAATCCAGTTCCTGTAAGCACTGAAAAGTGGGGAAAACCAGG
ATTCTTTGATAGGTCACTAGCAAAAGGACCTAAGACAACCACATGGATAT
GGAATCTACATGCAGATGCTCATGATTTTGATAAGCATTCTAGTGATCTG
CAGGAGAATTCAAGAAAAATATTTGCTGCACACTTTGCTCATCTAGGTAT
CATCTTTGTATGGATGAGTAGTTTCTTTTTTCAAGGTGCTAGGTTTTCAA
ACTATACAGGGTGGTTGGCGGATCCA--
>KJ917495
GTTGACAAAAATCCAGTTCCTGTAAGCACTGAAAAGTGGGGAAAACCAGG
ATTCTTTGATAGGTCATTAGCAAAAGGACCTAAGACAACCACATGGATAT
GGAATCTACATGCAGATGCTCATGACTTTGATAAGCATTCTAGTGATCTG
CAAGAAAATTCAAGGAAAATATTTGCTGCACACTTTGCTCATCTAGGTAT
CATCTTTGTATGGATGAGTAGTTTCTTTTTTCAAGGCGCTAGGTTTTCAA
ACTATACAGGATGGTTGGCCGATCCA--
>KJ917507
GTTGATAAAAATCCAGTTCCTGTAAGCACTGAAAAGTGGGGAAAACCAGG
ATTCTTTGATAGGTCACTAGCAAAAGGACCTAAGACAACCACATGGATAT
GGAATCTACATGCAGATGCTCATGATTTTGATAAGCACTCTAGTGATCTG
CAAGAGAATTCAAGAAAAATATTTGCTGCACACTTTGCTCATCTAGGAAT
TATCTTCGTCTGGATGAGCAGTTTCTTTTTTCAAGGTGCTAGGTTTTCAA
ACTATACAGGCTGGCTCGCCGACCCA--
>KJ917499
GTTGACAAGAATCCAGTTCCTGTAAGCACTGAAAAGTGGGGAAAACCAGG
ATTCTTTGATAGGTCACTAGCAAAAGGACCTAAGACAACCACATGGATAT
GGAATCTACATGCAGATGCTCATGATTTTGATAAGCATTCTAGTGATCTG
CAAGAGAATTCAAGAAAAATATTTGCTGCACACTTTGCTCATCTAGGAAT
TATCTTCGTCTGGATGAGCAGTTTCTTTTTTCAAGGTGCTAGGTTTTCAA
ACTATACAGGCTGGCTTGCCGACCCA--
>KJ917439
GTTGATCAGAATCCAGTTCCTGTAAGCACTGAAAAGTGGGGGAAACCTGG
TTTCTTTGATAAGTCTCTATCAAAAGGTCCTAAGACAACCACTTGGATTT
GGAATTTGCATGCAGATGCTCATGACTTTGATAAGCATTCCAATAATCAA
CAAGAAAATTCAAGAAAAATATTTGCAGCACACTTTGCTCATCTAGGAAT
CATCTTTGTATGGATGAGTAGTTTCTTCTTTCAAGGTGCTAGATTCTCAA
ACTATACAGGTTGGTTGGCAGATCCAAC
>KJ917446
GTTGATCAGAATCCAGTTCCTGTAAGCACTGAAAAGTGGGGGAAACCTGG
TTTCTTTGATAAGTCTCTATCAAAAGGTCCTAAGACAACCACTTGGATTT
GGAATTTGCATGCAGATGCTCATGACTTTGATAAGCATTCCAATAATCAA
CAAGAAAATTCAAGAAAAATATTTGCAGCACACTTTGCTCATCTAGGAAT
CATCTTTGTATGGATGAGTAGTTTCTTCTTTCAAGGTGCTAGATTCTCAA
ACTATACAGGTTGGTTGGCAGATCCAAC
>KJ917441
GTTGATCAGAATCCAGTTCCTGTAAGCACTGAAAAGTGGGGGAAACCTGG
TTTCTTTGATAAGTCTCTATCAAAAGGTCCTAAGACAACCACTTGGATTT
GGAATTTGCATGCAGATGCTCATGACTTTGATAAGCATTCCAATAATCAA
CAAGAAAATTCAAGAAAAATATTTGCAGCACACTTTGCTCATCTAGGAAT
CATCTTTGTATGGATGAGTAGTTTCTTCTTTCAAGGTGCTAGATTCTCAA
ACTATACAGGTTGGTTGGCAGATCCAAC
>KJ917423
GTTGATCAGAATCCAGTTCCTGTAAGCACTGAAAAGTGGGGGAAACCTGG
TTTCTTTGATAAGTCTCTATCAAAAGGTCCTAAGACAACCACTTGGATTT
GGAATTCGCGTGCAGATGCTCATGACTTTGATAAGCATTCCAATAATCAA
CAAGAAAATTCAAGAAAAATATTTGCAGCACACTTTGCTCATCTAGGAAT
CATCTTTGTATGGATGAGTAGTTTCTTCTTTCAAGGTGCTAGATTCTCAA
ACTATACAGGTTGGTTGGCAGATCCAAC
>KJ917497
GTTGATCAGAATCCAGTTCCTGTAAGCACTGAAAAGTGGGGGAAACCTGG
TTTCTTTGATAAGTCTTTGTCAAAAGGTCCTAAGACAACTACTTGGATCT
GGAATCTGCATGCAGATGCTCATGACTTTGATAAGCATTCCAGTAATCAA
CAAGAAAATTCAAGAAAAATATTTGCAGCACACTTCGCTCATCTGGGAAT
TATCTTTGTATGGATGAGTAGTTTCTTCTTTCAAGGTGCTAGATTCTCAA
ACTATACAGGTTGGCTCGCTGATCCA--
>KJ917518
GTTGATCAGAATCCAGTTCCTGTAAGCACTGAAAAGTGGGGGAAACCTGG
TTTCTTTGATAAGTCTTTGTCAAAAGGTCCTAAGACAACTACTTGGATCT
GGAATCTGCATGCAGATGCTCATGACTTTGATAAGCATTCCAGTAATCAA
CAAGAAAATTCAAGAAAAATATTTGCAGCACACTTCGCTCATCTGGGAAT
TATCTTTGTATGGATGAGTAGTTTCTTCTTTCAAGGTGCTAGATTCTCAA
ACTATACAGGTTGGCTGGCCGATCCA--
>KJ917437
GTTGATCAGAATCCAGTTCCTGTAAGCACTGAAAAGTGGGGGAAACCTGG
TTTCTTTGATAAGTCTTTGTCAAAAGGTCCTAAGACAACTACTTGGATCT
GGAATCTGCATGCAGATGCTCATGACTTTGATAAGCATTCCAGTAATCAA
CAAGAAAATTCAAGAAAAATATTTGCAGCACACTTCGCTCATCTGGGAAT
TATCTTCGTATGGATGAGTAGTTTCTTCTTTCAAGGTGCTAGATTCTCAA
ACTATACAGGTTGGTTGGCAGATCCAAC
>KJ917544
GTTGATCAGAATCCAGTTCCTGTAAGCACTGAAAGGTGGGGGAAACCTGG
TTTCTTTGATAAGTCTTTGTCAAAAGGTCCTAAGACAACTACTTGGATCT
GGAATCTGCATGCAGATGCTCATGACTTTGATAAGCATTCCAGTAATCAA
CAAGAAAATTCAAGAAAAATATTTGCAGCACACTTTGCTCATCTGGGAAT
TATCTTTGTATGGATGAGTAGTTTCTTCTTTCAAGGTGCTAGATTCTCAA
ACTATACAGGTTGGTTTGCTGATCCA--
>KJ917448
GTTGATCAGAATCCAGTTCCTGTAAGCACTGAAAAGTGGGGGAAACCTGG
TTTCTTTGATAAGTCTTTGTCAAAAGGTCCTAAGACAACTACTTGGATCT
GGAATCTGCATGCAGATGCTCATGACTTTGATAAGCATTCCAGTAATCAA
CAAGAAAATTCAAGAAAAATATTTGCAGCACACTTTGCTCATCTGGGAAT
TATCTTTGTATGGATGAGTAGTTTCTTCTTTCAAGGTGCTAGATTCTCAA
ACTATACAGGTTGGTTGGCAGATCCAAC
>KJ917468
GTTGATCAGAATCCAGTTCCTGTAAGCACTGAAAAGTGGGGGAAACCTGG
TTTCTTTGACAAGTCTTTGTCAAAAGGTCCTAAGACAACTACTTGGATCT
GGAATCTGCATGCGGATGCTCATGACTTTGATAAGCATTCCAATAATCAA
CAAGAAAATTCAAGAAAAATATTTGCAGCACACTTTGCTCATCTGGGAAT
TATCTTTGTATGGATGAGTAGTTTCTTCTTTCAGGGTGCTAGATTCTCAA
ACTATACAGGTTGGTTGGCAGATCCAAC
>KJ917537
GTTGATCAGAATCCAGTTCCTGTAAGCACTGAAAAGTGGGGGAAACCTGG
TTTCTTTGACAAGTCATTATCAAAAGGTCCTAAGACAACTACTTGGATCT
GGAATCTGCATGCAGATGCTCATGACTTTGATAAGCATTCCAGTAATCAA
CAAGAAAATTCAAGAAAAATATTTGCAGCACACTTTGCTCATCTGGGAAT
TATCTTTGTATGGATGAGTAGTTTCTTCTTTCAAAGTGGTAGATTCTCAA
ACTATACAGGCTGGA-------------
>KJ917443
GTTGATCAGAATCCAGTTCCTGTAAGCACTGAAAAGTGGGGGAAACCTGG
TTTCTTTGACAAGTCATTATCAAAAGGTCCTAAGACAACTACTTGGACCT
GGAATCTGCATGCAGATGCTCATGACTTTGATAAGCATTCCAGTAATCAA
CAAGAAAATTCAAGAAAAATATTTGCAGCACACTTTGCTCATCTGGGAAT
TATCTTTGTATGGATGAGTAGTTTCTTCTTTCAAGGTGCTAGATTCTCAA
ACTATACAGGTTGGTTGACAGATCCAAC
>KJ917444
GTTGATCAGAATCCAGTTCCTGTAAGCACTGAAAAGTGGGGGAAACCTGG
TTTCTTTGACAAGTCATTATCAAAAGGTCCTAAGACAACTACTTGGATCT
GGAATCTGCATGCAGATGCTCATGATTTTGATAAGCATTCCAGTAATCAA
CAAGAAAATTCAAGAAAAATATTTGCAGCACACTTTGCTCATCTGGGAAT
TATCTTTGTATGGATGAGTAGTTTCTTCTTTCAAGGTGCTAGATTCTCAA
ACTATACAGGTTGGTTGGCAGATCCAAC
>KJ917402
GTTGATCAGAATCCAGTTCCTGTAAGCACTGAAAAGTGGGGGAAACCTGG
TTTCTTTGACAAGTCATTATCAAAAGGTCCTAAGACAACTACTTGGATCT
GGAATCTGCATGCAGATGCTCATGACTTTGATAAGCATTCTAGTAATCAA
CAAGAAAATTCAAGAAAAATATTTGCAGCACACTTTGCTCATCTGGGAAT
TATCTTTGTATGGATGAGTAGTTTCTTCTTTCAAGGTGCTAGATTCTCAA
ACTATACAGGTTGGTTGGCAGATCCAAC
>KJ917525
GTTGATCAGAATCCAGTTCCTGTAAGCACTGAAAAGTGGGGGAAACCTGG
TTTCTTTGATAAGTCATTGTCAAAAGGTCCTAAGACAACTACTTGGATCT
GGAATCTGCATGCAGATGCTCATGACTTTGATAAGCATTCCAGCAATCAA
CAAGAAAATTCAAGAAAAATATTTGCAGCACACTTTGCTCATCTAGGAAT
CATCTTTGTATGGATGAGTAGTTTCTTCTTTCAAGGTGCTAGATTCTCAA
ACTACACAGGTTGGTTGGCGGATCCA--
>KJ917435
GTTGATCAAAATCCAGTTCCTGTAAGCACTGAAAAGTGGGGGAAACCTGG
TTTCTTTGACAAGTCATTATCAAAAGGTCCTAAGACAACTACTTGGATCT
GGAATCTGCATGCAGATGCTCATGACTTTGATAAGCATTCCAGTAATCAA
CAAGAAAATTCAAGAAAAATATTTGCAGCACACTTTGCTCATCTAGGAAT
CATCTTTGTATGGATGAGTAGTTTCTTCTTTCAAGGTGCTAGATTCTCAA
ACTATACAGGTTGGTTGGCAGATCCAAC
>KJ917540
GTTGATCAAAATCCAGTTCCTGTAAGCACTGAAAAGTGGGGGAAACCTGG
TTTCTTTGACAAATCATTATCAAAAGGTCCTAAGACAACTACTTGGATCT
GGAATCTGCATGCAGATGCTCATGATTTTGATAAGCATTCCAGTAATCAA
CAAGAAAATTCAAGAAAAATATTTGCAGCACACTTTGCTCATCTAGGAAT
TATCTTTGTATGGATGAGTAGTTTCTTCTTTCAAGGTGC-----------
----------------------------
>KJ917527
GTTGATAAAAATCCAGTCCCTGTAAGCACTGAAAAGTGGGGAAAACCAGG
ATTCTTTGATAGGTCACTAGCAAAAGGACCTAAGACAACCACATGGATAT
GGAATCTACATGCAGATGCTCATGATTTTGATAAGCATTCTAGTAATCAA
CAAGAAAATTCAAGAAAAATATTTGCAGCACACTTTGCTCATCTAGGAAT
TATCTTTGTATGGATGAGTAGTTTCTTCTTTCAAGGTGCTAGATTCTCAA
ATTACACAGGTTGGTTTGCTGATCCA--
>KJ917485
GTTGAGAAGGTGAACGTACCTGCCACCACAGAGTTGTGGAGGAAGCCAGG
TTGGCTCGACAAGTCTCTCAAGAAAGGACCAGAGACCACAACCTGGATCT
GGAACTTACACGCTAACGCTCACGACTTCGACGCGCACACCAACGACCTC
CAAGAGGTCTCGCGCAAGATTTTCTCCGCGCACTTTGGTCACCTCGGTGT
CATCTTCCTTTGGATGTCCGGGTTCTTTTATCACAGTGCTCGATTCAGCA
ACTACAGCGGCTGGCTTGCGGACCCA--
>KJ917541
GTAGAGAAGGTGAACGTACCTGCCACCACAGAACTGTGGAGGAAGCCAGG
TTGGTTTGACAAGTCTCTCAAGAAAGGACCAGAGACCACAACCTGGATCT
GGAACCTCCACGCTAACGCTCACGACTTCGACGCGCACACAAACGACCTC
CAAGAGGTCTCGCGCAAGATCTTTTCGGCGCACTTTGGTCACCTCGGTGT
CATCTTCCTTTGGATGTCCGGGTTCTTTTATCACAGTGCTCGATTCAGCA
ACTACAGCGGGTGGCTGGCAGATCCA--
>KJ917538
GTTGAGAAGGTGAACGTACCTGCCACCACAGAGTTGTGGAGGAAGCCAGG
TTGGTTCGACAAGTCTCTCAAGAAAGGACCAGAGACCACAACCTGGATCT
GGAACTTACACGCTAACGCTCACGACTTCGACGCGCACACTAATGACCTC
CAAGAGGTCTCGCGCAAGATCTTTTCGGCGCACTTTGGTCACCTCGGTGT
CATCTTCCTTTGGATGTCCGGGTTCTTTTACCACAGTGCTCGCTTTTCAA
ACTACTCAGGCTGGCTCGCCGACCCA--
>KJ917531
GTTGAGAAGGTGAACGTACCTGCCACCACAGAGTTGTGGAGGAAGCCAGG
TTGGTTCGACAAGTCTCTCAAGAAAGGACCAGAGACCACAACCTGGATCT
GGAACTTACACGCTAACGCTCACGACTTCGACGCGCACACTAATGACCTC
CAAGAGGTCTCGCGCAAGATCTTTTCGGCGCACTTTGGTCACCTCGGTGT
CATCTTCCTTTGGATGTCCGGGTTCTTTTACCACAGTGCTCGCTTTTCAA
ACTACTCAGGCTGGCTCGCCGACCCA--
>KF577927
GTAGAGAAGGTGAACGTACCTGCCACCACAGAATTGTGGAGGAAGCCAGG
TTGGTTTGACAAGTCTCTCAAGAAAGGACCAGAGACCACGACCTGGATCT
GGAATCTTCACGCTAATGCTCACGACTTCGATGCGCACACAAATGATCTC
CAAGAGGTCTCGCGCAAAATCTTTTCAGCGCACTTTGGTCACCTCGGTGT
CATCTTTCTTTGGATGTCCGGATTCTTCTATCACAGTGCTCGCTTTTCAA
ATTACTCAGGCTGGTTAGCTGACCCCAC
>KJ917481
GTAGAGAAGGTGAACGTGCCTGCCACCACAGAACTGTGGAGGAAGCCAGG
TTGGTTCGACAAGTCTCTCAAGAAGGGCCCGGAGACCACAACCTGGATCT
GGAATCTTCATGCGAACGCTCACGACTTCGATGCGCATACAAACGACCTT
CAAGAGGTCTCGCGCAAAATCTTCTCGGCACACTTTGGTCACCTCGGTGT
CATCTTCCTTTGGATGTCCGGGTTCTTCTATCATAGTGCCAGATTTAGTA
ACTATAGCGGGTGGCTAGCCGATCCCAC
>KJ917535
GTAGAGAAGGTGAACGTACCTGCCACCACTGGACTGTGGAGGAAGCCAGG
TTGGTTCGACAAGTCTTTGAAGAAGGGACCGGAGACCACAACGTGGATCT
GGAACCTTCACGCTAACGCTCACGACTTCGATTCACACACGAACGACCTG
GAAGAGGTCTCTCGTAAAATCTTTTCAGCGCACTTTGGACACCTCGCCGT
CATCCTTGTATGGATGAGTGGGTTCTTCTTCCATAGTGCCAAGTTTTCAA
ACTGCTCGGGCTGGCTCGCCGATCCA--
>KJ917536
GTAGAGAAGGTGAACGTACCTGCCACCACTGAACTGTGGAGGAAGCCAGG
TTGGTTCGACAAGTCTTTGAAGAAGGGACCGGAGACCACAACGTGGACCT
GGAACCTTCACGCTAACGCTCACGACTTCGATTCACACACGAACGACCTG
GAAGAGGTCTCTCGTAAAATCTTTTCAGCGCACTTTGGACACCTCGCCGT
CATCCTTGTATGGATGGGTGGGTTCTTCTTCCATAGTGCCAAGTTTTCAA
ACTACTCGGGCTGGCTCGCCGACCCA--
>KJ917487
GTAGAGAAGGTGAACGTACCTGCCACCACTGAACTGTGGAGGAAGCCAGG
TTGGTTCGACAAGTCTTTGAAGAAGGGACCGGAGACCACAACGTGGATCT
GGAACCTTCACGCTAACGCTCACGACTTCGATTCACACACGAACGACCTG
GAAGAGGTCTCTCGTAAAATCTTTTCAGCGCACTTTGGACACCTCGCCGT
CATCCTTGTATGGATGAGTGGGTTCTTCTTCCATAGTGCCAAGTTTTCAA
ACTACTCGGGTTGGCTTGCCGACCCA--
>**JCVI_TMPL_1061008099984
GTAGAGAAGGTCAACGTACCCGCCACCACTGAACTGTGGAGGAAGCCCGG
TTGGTTCGACAAGTCTCTCAAGAAAGGACCAGAGACCACAACCTGGATCT
GGAACCTCCACGCTAACGCTCACGATTTCGACGCGCACACTAACGACCTG
CAAGAGGTCTCGCGCAAAATCTTTGCGGCACACTTTGGACACCTAGGAGT
TATCTTCCTGTGGATGTCAGGATTCTTTTTCCATAGTGCACGCTTCTCAA
ACTACTCGGGTTGGCTAGCTGACCCAAC
>KJ917543
GTGGAAAAGGTCAACATTCCAGCAACCACAGAACTGTGGAGAAAGCCTGG
TTGGTTTGACAAGTCACTGAAGAAGGGTCCAGAGACCACAACCTGGATCT
GGAATCTTCATGCTAACGCCCACGACTTTGATGCTCACACTAAAGACCTA
CAAGAGGTCTCACGTAAGATCTTTGCAGCTCACTTTGGACACCTGGGAGT
TATCTTCCTTTGGATGTCTGGGTTCTTTTACCACAGTGCAAGGTTCTCAA
ACTATTCTGGTTGGCTAGCTGATCCA--
>KJ917494
GTAGAGAAGGTGAACGTACCTGCCACCACAGAACTGTGGAGGAAGCCAGG
TTGGTTTGACAAATCTCTCAAGGAGGGTCCAGAAACCACAACCTGGATCT
GGAACCTTCATGCGAACGCTCACGACTTTGATGCTCACACAAATGACCTA
CAAGAGGTCTCACGCAAAATCTTCTCAGCACACTTTGGACACCTTGGAGT
CATCTTCCTTTGGATGTCTGGTTTCTTTTACCACAGTGCTAGATTCTCAA
ACTATTCAGGTTGGTTAGCTGATCCA--
>KJ917532
GTGGAAAAGGTGAACATTCCAGCAACCACTGAACTGTGGCGTAAGCCTGG
CTGGTTCGACAAGTCACTGAAGAAAGGTCCAGAAACTACTACCTGGATCT
GGAATCTTCACGCTAATGCTCATGACTTCGATGCTCACACGAATGACCTC
CAAGAGGTCTCACGTAAGATCTTCTCTGCGCACTTTGGACACCTAGGAGT
TATCTTCCTGTGGATGTCTGGATTCTTTTATCACAGTGCCAGGTTCTCAA
ACTATTCGGGCTGGCTTGCCGATCCA--
>KJ917533
GTGGAAAAGGTGAACATTCCAGCAACCACTGAACTGTGGCGTAAGCCTGG
CTGGTTCGACAAGTCACTGAAGAAAGGTCCAGAAACTACTACCTGGATCT
GGAATCTTCACGCTAATGCTCATGACTTCGATGCTCACACGAATGACCTC
CAAGAGGTCTCACGTAAGATCTTCTCTGAGCACTTTGAACACCTAGGAGT
TATCTTCCTGTGGATGTCTGGATTCTTTTATCACAGTGCCAGGTTCTCAA
ACTATTCGGGTTGGCTCGCCGACCCA--
>KJ917502
GTGGAAAAGGTGAACATTCCAGCAACCACTGAACTGTGGCGTAAGCCTGG
CTGGTTCGACAAGTCACTGAAGAAAGGTCCAGAAACTACTACCTGGATCT
GGAATCTTCACGCTAATGCTCATGACTTCGATGCTCACACGAATGACCTC
CAAGAGGTCTCACGTAAGATCTTCTCTGCGCACTTTGGACACCTAGGAGT
TATCTTCCTGTGGATGTCTGGATTCTTTTATCACAGTGCCAGGTTCTCAA
ACTATTCGGGTTGGTTTGCTGACCCA--
>KJ917483
GTGGAAAAGGTGAACATTCCAGCAACCACTGAACTGTGGCGTAAGCCTGG
CTGGTTCGACAAGTCACTGAAGAAAGGTCCAGAAACTACTACCTGGATCT
GGAATCTTCACGCTAATGCTCATGACTTCGATGCTCACACGAATGACCTC
CAAGAGGTCTCACGTAAGATCTTCTCTGCGCACTTTGGACACCTAGGAGT
TATCTTCCTGTGGATGTCTGGATTCTTTTATCACAGTGCCAGGTTCTCAA
ACTATTCGGGTTGGTTAGCTGACCCAAC
>KJ917496
GTAGAGAAAGTCAACATTCCAGCAACCACAGAACTGTGGCGTAAGCCTGG
TTGGTTCGACAAATCTCTCAAGAAAGGTCCAGAAACAACAACCTGGATCT
GGAATTTACACGCCAACGCTCACGATTTCGATGCACATACGAGTGACCTA
CAAGAAGTCTCTCGTAAAATATTCTCGGCACACTTTGGACACCTTGCTGT
CATCTTCGTGTGGATGAGTGGATTCTTCTTCCTCAGTGCCAAGTTTTCAA
ATTACTCGGGTTGGTTTGCTGATCCA--
>KJ917489
GTTGAGAAAGTCAACATACCCGCCACGACGGAACTATGGCGGAAACCCGG
TTGGTTCAGTAAGACACTGAAAAAGGGACCAGAGACCACAACATGGATCT
GGAACCTACACGCTGATGCGCACGACTTCGATGCTCATACGAATGACCTT
CAAGAGGTCAGTCGTAAAATATTCTCGGCACACTTTGGACACCTTTCGAT
CATCTTTATCTGGATGTCAGGGTTCTTCTTTCACAGTGCCAAGTTCTCAA
ACTACACCGGCTGGCTAGCAGACCCA--
>KJ917490
GTTGAGAAAGTCAACGTACCCGCCACGACGGAACTATGGCGGAAACCCGG
TTGGTTCAGTAAGACACTGAAGAAGGGACCAGAGACCACAACGTGGATCT
GGAACCTACACGCTGATGCGCACGACTTCGATGCTCATACGAATGACCTT
CAGGAGGTCAGTCGTAAAATATTCTCGGCACACTTTGGACACCTTTCGAT
CATCTTTATCTGGACGTCAGGGTTCTTCTTCCATAGTGCCAAGTTCTCAA
ACTACACCGGCTGGCTTGCCGACCCCA-
>**JCVI_READ_1103242526277
GTTGAAAAGGTAAACATCCCAGCCACAACAGAACTATGGCGAAAGCCTGG
ATGGTTCAGCAAGACACTAAAGAAGGGCCCAGAAACCACCACATGGATCT
GGAACCTACACGCTGACGCGCACGACTTCGACGCTCACACGAATGACTTA
CAAGAAGTCAGTCGCAAAATTTTCTCAGCACACTTTGGACATCTCGCCGT
CATCTTTATATGGATGTCGGGTTTCTTCTTCCATAGTGCAAAGTTTTCAA
ATTACACATGTTGGCTAACCGACCCCA-
>KJ917534
GTCGAAAAGGTCAATGTACCTGCTACCACAGAATTGTGGAAGAAACCAGG
TTGGTTCGATAAGTCTCTCAAGAAAGGTCCAGAAACCACCACGTGGATCT
GGAATCTCCATGCTAATGCACACGACTTCGATGCGCATACCAATGACCTA
CAAGAGGTCTCAAGAAAAATCTTCTCTGCACACTTTGGACATCTAGGAGT
TATCTTCCTATGGATGTCTGGGTTCTTTTACCACAGTGCGAGATTTAGTA
ATTATTCAGGCTGGCTCGCCGACCCA--
>NATL1
ATCGAAACTGATGCAATCCCTGTAGATTTTTCCAAGCTTGATAAGCCTGG
TTTTTGGTCAAAATCCCTTGCTAAAGGGCCAAAGACTACTACATGGATTT
GGAATCTTCATGCTGATGCGCATGATTTTGATACTCATGTTGGAGATCTC
CAAGAAACCAGTAGAAAAGTATTTTCTGCTCATTTTGGACATCTAGCAGT
CATCTTTATTTGGATGAGTGCAGCTTTTTTCCATGGAGCTCGCTTTTCTA
ATTATTCTGGATGGCTCTCTGATCCAAC
>NATL2A
ATCGAAACTGATGCAATCCCTGTAGATTTTTCCAAGCTTGATAAGCCTGG
TTTTTGGTCAAAATCCCTTGCTAAAGGGCCAAAGACTACTACATGGATAT
GGAATCTTCATGCTGATGCGCATGATTTTGATACTCATGTTGGAGATCTC
CAAGAAACCAGTAGAAAAGTATTTTCTGCTCATTTTGGACATCTAGCAGT
CATCTTTATTTGGATGAGTGCAGCTTTTTTCCATGGAGCTCGCTTTTCTA
ATTATTCTGGATGGCTCTCTGATCCAAC
>MIT9211
GTTGATAGAGGCAATGCTCCTGTCGACTTTGAAAAACTCAACAAACCTGG
GTTCTGGTCTTCAAAGCTTTCCAAAGGTCCAAAAACCACTACATGGATTT
GGAACCTCCACGCTGACGCACATGATTTCGACACTCATCTAGGAGACCTA
GAAGAGACAAGTAGGAAGATCTTCTCAGCCCATTTTGGCCACTTGGCTGT
GGTTTTTATATGGATGAGTGCTGCATTCTTCCATGGAGCTCGCTTCTCTA
ATTACACTGGTTGGTTAGCTGACCCAAC
>SS120
GTTGATAGAGATCATGCTCCTATCGACTATGAAAAACTCAACAAACCTGG
GTTCTGGTCTTCAAAGCTTTCAAAAGGTCCCAAAACCACAACTTGGATTT
GGAATCTCCACGCTGACGCTCACGACTTCGATACTCATCTAGGTGACCTA
GAAGAGACCAGTAGAAAGATCTTTTCTGCGCATTTTGGACACTTAGCAGT
CGTCTTCATTTGGATGAGTGCTGCTTTCTTCCATGGAGCGCGCTTCTCTA
ATTACACAGGCTGGTTAGCCGATCCTAC
>MED4
GTCAAGGCTGATCCCAGACCTATTGATTTTGCCAAATTAGATAAACCAGG
TTTCTGGTCTAGTAAATTATCCAAAGGTCCAAAAACCACAACTTGGATTT
GGAATTTGCATGCAGATGCCCATGATTTTGATATACATACAGGAGATGCT
GAAGAAGCTACAAGAAAAATATTCTCAGCTCATTTCGGACACCTTGCTGT
TATTTTCATATGGATGAGCGCTGCATTTTTCCATGGAGCGAGATTTTCAA
ATTATTCAGGATGGTTAGCTGATCCTAC
>MIT9515
GTTAAGGCTGATCCTAGACCTATTGATTTCGCCAAATTAGATAAACCAGG
TTTCTGGTCAAGTAAATTATCCAAAGGTCCGAAAACCACAACTTGGATTT
GGAATTTACATGCAGACGCCCACGATTTTGATGTACATACAGGAGATGCT
GAAGAAGCCACCAGAAAAATATTCTCAGCTCACTTTGGACATCTTGCAGT
AATTTTCATATGGATGAGTGCTGCATTTTTCCATGGAGCAAGATTCTCAA
ACTATTCAGGGTGGTTGGCTGATCCTAC
>MIT9301
GTTAAGGCCGATCCAAGACCTATTGATTTTGCCAAATTAGATAAGCCAGG
TTTCTGGTCAACTAAATTATCTAAGGGTCCAAAAACTACTACTTGGATCT
GGAATTTACATGCAGATGCACATGATTTTGATGTGCATACAGGCGATGCT
GAAGAAGCAACAAGAAAAATCTTTTCAGCTCATTTTGGACATCTTGCAGT
CATTTTTATATGGATGAGTGCTGCATTTTTCCATGGAGCAAGATTTTCTA
ATTATTCAGGTTGGTTAGCTGATCCAAC
>AS9601
GTAAAGGCCGATCCAAGACCTATTGATTTTGCCAAATTAGATAAGCCAGG
TTTCTGGTCAAGTAAATTATCTAAAGGTCCAAAAACTACAACTTGGATCT
GGAATTTGCATGCTGATGCACATGATTTCGATGTGCATACAGGCGATGCT
GAAGAAGCAACAAGAAAAATCTTTTCAGCTCACTTTGGACATCTTGCAGT
CATTTTTATATGGATGAGTGCTGCATTTTTCCATGGAGCAAGATTTTCTA
ATTACTCAGGTTGGTTAGCTGATCCAAC
>MIT9312
GTTAAGGCCGATCCAAGACCTATTGATTTTGCCAAATTAGATAAGCCAGG
TTTCTGGTCTACTAAATTATCCAAGGGTCCAAAAACTACAACTTGGATCT
GGAATTTGCATGCAGATGCACATGATTTTGATGTGCATACAGGCGATGCT
GAAGAAGCAACAAGAAAAATCTTCTCAGCTCACTTTGGACATCTTGCAAT
CATTTTTATATGGATGAGTGCTGCTTTTTTCCATGGAGCAAGATTTTCAA
ATTACACAGGTTGGTTAGCTGATCCAAC
>MIT9215
GTCAAGGCTGATCCAAAACCAATTGATTTTGCCAAATTAGATAAACCAGG
CTTCTGGTCAAGTAAATTATCCAAGGGACCAAAAACTACTACTTGGATAT
GGAACTTACATGCAGATGCTCATGATTTTGATGTTCATGCTGGAGATGCA
GAAGAAGCTACAAGGAAAATATTTTCAGCCCATTTTGGACACTTAGCTGT
AATTTTTATATGGATGAGTGCCGCATTTTTTCATGGTGCTAGATTTTCAA
ACTACACAGGTTGGTTAGCTGATCCAAC
>CC9605
GTCGAGAAGGTTGACAATCCAGCAACCTTCGAGCTGTTCGGTAAGCCCGG
ACACTTTGACCGAGCTCTCGCGAAAGGTCCCAAAACCACCACCTGGGTTT
GGAACCTTCACGCCAACGCTCACGACTTCGACGCTCACACGAGCGACCTT
CAAGAGGTCTCTCGGCGGATCTTCTCCGCCCATTTCGGCCACCTGGCCGT
CATCTTCATCTGGCTCAGCGGTGCCTTCTTCCATGGCGCCCGCTTCTCCA
ACTATTCCGGTTGGCTTGCTGACCCCAC
>WH8102
GTCGAAAAGGTTGACAATCCAGCAACCTTCGAGCTGTTCGGCAAGCCCGG
ACACTTCGACCGCGCTCTCGCGAAGGGTCCCAAAACCACATCCTGGGTTT
GGAATCTTCACGCCAACGCTCACGACTTCGACGCCCACACGAGCGACCTC
CAGGAGGTTTCTCGGCGGATCTTCTCCGCACACTTCGGCCATCTGGCCGT
CATCTTTATTTGGTTGAGCGGTGCCTTCTTCCATGGCGCCCGCTTCTCCA
ACTATTCCGGTTGGCTCGCCGATCCCAC
>WH7803
GTTGAAAAGGTTGACAATCCAGCAACCTTCGAGCTGTTCGGCAAGCCCGG
ACACTTCGACCGAGCTCTCGCGAAAGGTCCCAAAACCACCACTTGGGTTT
GGAACCTCCACGCCAATGCTCACGATTTCGACAGCCACACGAGTGACCTT
GAGGAGGTCTCTCGGAAGATCTTCAGTGCTCACTTCGGCCATCTGGCCGT
GATCTTCATCTGGCTAAGCGGTGCCTTCTTCCATGGAGCCCGCTTCTCCA
ATTTCTCCGGTTGGCTTGCTGACCCCAC
>CC9311
GTCGAAAAGGTTGACAATCCAGCAACCTTTGAATTGTTCGGCAAGCCCGG
ACATTTCGACCGAGCTCTCGCGAAAGGCCCCAAGACCACAACCTGGGTCT
GGAACCTCCACGCCAACGCTCACGATTTCGATAGTCACACGAGTGACCTT
GAAGAGGTTTCTCGGAAGATCTTTAGTGCTCACTTCGGCCATTTGGCCGT
GATCTTCATCTGGCTAAGCGGCGCCTTCTTCCACGGAGCCCGCTTCTCCA
ACTTCTCCGGCTGGCTCGCCGATCCCAC
>CC9902
GTCGAAAAGGTTGACAATCCTGCAACCTTTGAATTGTTCGGCAAGCCCGG
ACATTTCGACCGAGCCCTCGCAAAGGGTCCCAAAACCACAACCTGGGTTT
GGAACCTTCACGCCAACGCTCACGATTTCGACGCTCATACGAGTGACCTT
CAAGAGGTCTCTCGGCGAATCTTCTCAGCTCATTTCGGCCATTTGGCCGT
CATTTTCATCTGGCTGAGCGGCGCCTTCTTCCACGGCGCTCGCTTCTCCA
ACTATTCCGGTTGGCTAGCTGATCCCAC
>RCC307
GTTGACCGGAACCCGGTGCCAGTCGATGTCGATGTGCTCGGAAAGCCCGG
GCATTTCGATCGCGCTTTGGCCAAGGGTCCCAAGACCACAACCTGGATCT
GGAACCTGCACTCCCGCGCTCATGACTTCGACAGTCACACCAGTGACTTG
GAAGAGGTCTCGCGCAAGATCTTCAGCGCTCACTTCGGCCACTTGGCCGT
CATCTTCATTTGGCTGAGCGGCGCCTTCTATCACGGTGCTCGCTTCTCCA
ACTACTCCGGTTGGCTCGCCGACCCCAC
>MIT9313
GTCGACCGGGACCACGTTCCAGCCGACTTTGAAAAATTCGAACAACCCGG
ATTTTTCTCGAAAAGCCTCGCTAAAGGACCAAACTCCACAACCTGGATTT
GGAACCTCCACGCTGACGCCCACGACTTCGATACCCACATTGGGGATCTG
GAAGAAACCAGCCGGAAGATCTTTTCGGCGCACTTCGGCCATTTGGCCAT
AGTGTTTATCTGGATGAGCGGTGCCTTCTTCCACGGTGCCCGCTTCTCCA
ACTACTCCGGCTGGCTAGCCGACCCCAC
>MIT9303
GTCGACCGGGACCACGTTCCAGCCGACTTCGAAAAATTCGAACAACCCGG
ATTTTTCTCGAAAAGCCTCGCTAAGGGACCAAACTCCACAACCTGGATTT
GGAACCTCCACGCTGACGCCCACGACTTCGATACCCACATTGGGGATCTG
GAAGAAACCAGCCGGAAGATCTTTTCGGCGCACTTCGGCCATTTGGCCAT
AGTGTTTATTTGGTTAAGCGGTGCCTTCTTCCACGGTGCCCGCTTCTCCA
ACTACTCCGGCTGGCTAGCCGACCCCAC
