# Supplementary material for: Diversity of viral photosystem-I psaA genes
Source: ISME J. 2014 Dec 23;9(8):1892–8. doi: 10.1038/ismej.2014.244 (PMC4511924; doi:10.1038/ismej.2014.244)
Supplement: Supplementary File S2 [file ismej2014244x8.txt]

>KJ917524
VDKNPVPVSTEKWGKPGFFDRSLAKGPKTTTWIWNLHADAHDFDKHSSDLQENSRKIFAAHFAHLGIIFVWMSSFFFQGARFSNYTGWLADP
>KJ917421
VDKNPVPVSTEKWGKPGFFDRSLAKGPKTTTWIWNLHADAHDFDKHSSDLQENSRKIFAAHFAHLGIIFVWMSSFFFQGARFSNYTGWLADP
>KJ917428
VDKNPVPVSTEKWGKPGFFDRSLAKGPKTTTWIWNLHADAHDFDKHSSDLQENSRKIFAAHFAHLGIIFVWMSSFFFQGARFSNYTGWLADP
>KJ917495
VDKNPVPVSTEKWGKPGFFDRSLAKGPKTTTWIWNLHADAHDFDKHSSDLQENSRKIFAAHFAHLGIIFVWMSSFFFQGARFSNYTGWLADP
>KJ917499
VDKNPVPVSTEKWGKPGFFDRSLAKGPKTTTWIWNLHADAHDFDKHSSDLQENSRKIFAAHFAHLGIIFVWMSSFFFQGARFSNYTGWLADP
>KJ917478
VDKNPVPVSTEKWGKPGFFDRSLAKGPKTTTWIWNLHADAHDFDKHSSDLQENSRKIFAAHFAHLGIIFVWMSSFFFQGARFSNYTGWLADP
>KJ917447
VDKNPVPVSTEKWGKPGFFDRSLAKGPKTTTWIWNLHADAHDFDKHSSDLQENSRKIFAAHFAHLGIIFVWMSSFFFQGARFSNYTGWLADP
>KJ917507
VDKNPVPVSTEKWGKPGFFDRSLAKGPKTTTWIWNLHADAHDFDKHSSDLQENSRKIFAAHFAHLGIIFVWMSSFFFQGARFSNYTGWLADP
>KJ917425
VDKNPVPVSTEKWGKPGFFDRSLAKGPKTTTWIWNLHADAHDFDKHSSDLQENSRKIFAAHFAHLGIIFVWMSSFFFQGARFSNYTGWLADP
>KJ917484
VDKNPVPVSTEKWGKPGFFDRSLAKGPKTTTWIWNLHADAHDFDKHSSDLQENSRKIFAAHFAHLGIIFVWMSSFFFQGARFSNYTGWLADP
>KJ917492
VDKNPVPVSTEKWGKPGFFDRSLAKGPKTTTWIWNLHADAHDFDKHSSDLQENSRKIFAAHFAHLGIIFVWMSSFFFQGARFSNYTGWLADP
>KJ917438
VDKNPVPVSTEKWGKPGFFDRSLAKGPKTTTWIWNLHADAHDFDKHSSDLQENSRKIFAAHFAHLGIIFVWMSSFFFQGARFSNYTGWLADP
>KJ917516
VDKNPVPVSTGKWGKPGFFDRSLAKGPKTTTWIWNLHADAHDFDKHSSDLQENSRKIFAAHFAHLGIIFVWMSSFFFQGARFSNYTGWLADP
>KJ917472
VDKNPVPVSTERWGKPGFFVRSLAKGPKTTTWIWNLHADAHDFDKHSSDLQENSRKIFAAHFAHLGIIFVWMSSFFFQGARFSNYTGWLADP
>KJ917440
VDKNPVPVSTEKWGKPGFLDRSLAKGPKTTTWIWNLHADAHDFDKHSSDLQENSRKIFAAHFAHLGIIFVWMSSFFFQGARFSNYTGWLADP
>KJ917429
VDKNPVPVSTEKWGKPGFFDRSLAKGPKTTTWIWNLHADAHDFDKHSSDLQENSRKIFAAHFAHLGIIFVWMSGFFFQGARFSNYTGWLADP
>KJ917537
VDQNPVPVSTEKWGKPGFFDKSLSKGPKTTTWIWNLHADAHDFDKHSSNQQENSRKIFAAHFAHLGIIFVWMSSFFFQSGRFSNYTGW----
>KJ917540
VDQNPVPVSTEKWGKPGFFDKSLSKGPKTTTWIWNLHADAHDFDKHSSNQQENSRKIFAAHFAHLGIIFVWMSSFFFQG-------------
>KJ917443
VDQNPVPVSTEKWGKPGFFDKSLSKGPKTTTWTWNLHADAHDFDKHSSNQQENSRKIFAAHFAHLGIIFVWMSSFFFQGARFSNYTGWLTDP
>KJ917544
VDQNPVPVSTERWGKPGFFDKSLSKGPKTTTWIWNLHADAHDFDKHSSNQQENSRKIFAAHFAHLGIIFVWMSSFFFQGARFSNYTGWFADP
>KJ917518
VDQNPVPVSTEKWGKPGFFDKSLSKGPKTTTWIWNLHADAHDFDKHSSNQQENSRKIFAAHFAHLGIIFVWMSSFFFQGARFSNYTGWLADP
>KJ917525
VDQNPVPVSTEKWGKPGFFDKSLSKGPKTTTWIWNLHADAHDFDKHSSNQQENSRKIFAAHFAHLGIIFVWMSSFFFQGARFSNYTGWLADP
>KJ917444
VDQNPVPVSTEKWGKPGFFDKSLSKGPKTTTWIWNLHADAHDFDKHSSNQQENSRKIFAAHFAHLGIIFVWMSSFFFQGARFSNYTGWLADP
>KJ917497
VDQNPVPVSTEKWGKPGFFDKSLSKGPKTTTWIWNLHADAHDFDKHSSNQQENSRKIFAAHFAHLGIIFVWMSSFFFQGARFSNYTGWLADP
>KJ917437
VDQNPVPVSTEKWGKPGFFDKSLSKGPKTTTWIWNLHADAHDFDKHSSNQQENSRKIFAAHFAHLGIIFVWMSSFFFQGARFSNYTGWLADP
>KJ917435
VDQNPVPVSTEKWGKPGFFDKSLSKGPKTTTWIWNLHADAHDFDKHSSNQQENSRKIFAAHFAHLGIIFVWMSSFFFQGARFSNYTGWLADP
>KJ917402
VDQNPVPVSTEKWGKPGFFDKSLSKGPKTTTWIWNLHADAHDFDKHSSNQQENSRKIFAAHFAHLGIIFVWMSSFFFQGARFSNYTGWLADP
>KJ917448
VDQNPVPVSTEKWGKPGFFDKSLSKGPKTTTWIWNLHADAHDFDKHSSNQQENSRKIFAAHFAHLGIIFVWMSSFFFQGARFSNYTGWLADP
>KJ917439
VDQNPVPVSTEKWGKPGFFDKSLSKGPKTTTWIWNLHADAHDFDKHSNNQQENSRKIFAAHFAHLGIIFVWMSSFFFQGARFSNYTGWLADP
>KJ917446
VDQNPVPVSTEKWGKPGFFDKSLSKGPKTTTWIWNLHADAHDFDKHSNNQQENSRKIFAAHFAHLGIIFVWMSSFFFQGARFSNYTGWLADP
>KJ917468
VDQNPVPVSTEKWGKPGFFDKSLSKGPKTTTWIWNLHADAHDFDKHSNNQQENSRKIFAAHFAHLGIIFVWMSSFFFQGARFSNYTGWLADP
>KJ917441
VDQNPVPVSTEKWGKPGFFDKSLSKGPKTTTWIWNLHADAHDFDKHSNNQQENSRKIFAAHFAHLGIIFVWMSSFFFQGARFSNYTGWLADP
>KJ917423
VDQNPVPVSTEKWGKPGFFDKSLSKGPKTTTWIWNSRADAHDFDKHSNNQQENSRKIFAAHFAHLGIIFVWMSSFFFQGARFSNYTGWLADP
>KJ917527
VDKNPVPVSTEKWGKPGFFDRSLAKGPKTTTWIWNLHADAHDFDKHSSNQQENSRKIFAAHFAHLGIIFVWMSSFFFQGARFSNYTGWFADP
>KJ917510
VDKNPVPVSTEKWGKFGFYDKTLAKGPKTTTWIWNLHADAHDFDKHSSDLEDNSRRIFAAHFAHLGIIFVWMSSFFFQG-------------
>JCVI_SCAF_1096627385070
VDKNPVPVSTEKWGKFGFYDKTLAKGPKTTTWIWNLHADAHDFDKHSSDLEDNSRKIFAAHFAHLGIIFVWMSSFFFQGAKFSNYTGWLADP
>KJ917511
VDKNPVPVSTEKWGKFGFYDKTLAKGPKTTTWIWNLHADAHDFDKHSSDLEDNSRKIFAAHFAHLGIIFVWMSSFFFQGARFSNYTGWFADP
>KJ917475
VDKNPVPVSTEKWGKFGFYDKTLAKGPKTTTWIWNLHADAHDFDKHSSDLEDNSRKIFAAHFAHFGIIFVWMSSFFFQGTRFSNYTGWLADP
>KJ917470
VDKNPVPVSTEKWGKFGFYDKTLAKGPKTTTWIWNLHADAHDFDKHSSDLEDNSRKIFAAHFAHLGIIFVWMSSFFFQGARFSNYTGWLADP
>KJ917461
VDKNPVPVSTEKWGKFGFYDKTLAKGPKTTTWIWNLHADAHDFDKHSSDLEDNSRKIFAAHFAHLGIIFVWMSSFFFQGARFSNYTGWLADP
>JCVI_SCAF_1101668722850
VDKNPVPVSTEKWGKFGFYDKTLAKGPKTTTWIWNLHADAHDFDKHSSDLEDNSRKIFAAHFAHLGIIFVWMSSFFFQGARFSNYTGWLADP
>KJ917522
VDKNPVPVSTEKWGKFGFYDKTLAKGPKTTTWIWNLHADAHDFDKHSSDLEDNSRKIFAAHFAHLGIIFVWMSSFFFQGARFSNYTGWLADP
>KJ917480
VDKNPVPVSTEKWGKFGFYDKTLAKGPKTTTWIWNLHADAHDFDKHSSDLEDNSRKIFAAHFAHLGIIFVWMSSFFFQGARFSNYTGWLADP
>ACG50093.1
VDKNPVPVSTEKWGKFGFYDKTLAKGPKTTTWIWNLHADAHDFDKHSSDLEDNSRKIFAAHFAHLGIIFVWMSSFFFQGARFSNYTGWLADP
>KJ917459
VDKNPVPVSTEKWGKFGFYDKTPAKGPKTTTWIWNLHADAHDFDKHSSDLEDNSRKIFAAHFAHLGIIFVWMSSFFFQGARFSNYTGWLADP
>KJ917422
VDKNPVPVSTEKWGKFGFYDKTLAKGPKTTTWIWNLHADAHDFDKRSSDLEDNSRKIFAAHFAHLGIIFVWMSSFFFQGARFSNYTGWLADP
>KJ917462
VDKNPVPVSTEKWGKFGFYDKTLAKGPKTTTWIWNLHADAHDFDKHSSDLEDNSRKIFAAHFAHLGIIFVWMNSFFFQGARFSNYTGWLADP
>KJ917469
VDKNPVPVSTEKWGKFGFYDKTLAKGPKTTTWIWNLHADAHDFDKHSSDLEDNSRKIFAAHFAHLGIIFVWMGSFFFQGARFSNYTGWLADP
>KJ917458
VDKNPVPVSTEKWGKFGFYDKTLAKGPKTTTWIWNLHADAHDFDKHSSDLEDNSRKIFAAHFAHLGIIFVWMSCFFFQGARFSNYTGWLADP
>KJ917477
VDKNPVPVSTEKWGKFGFYDKTLAKGPKTTTWIWNLHADAHDFDKHSSDPEDNSRKIFAAHFAHLGIIFVWMSSFFFQGARFSNYTGWLADP
>KJ917488
VDKNPVPVSTEKWAKFGFYDKTLAKGPKTTTWIWNLHADAHDFDKHSSDLEDNSRKIFAAHFAHLGIIFVWMSSFFFQGARLSNYTGWFADP
>KJ917539
VDKNPVPVSTEKWAKFGFYDKTLAKGPKTTTWIWNLHTDAHDFDKHSSDLEDNSRKIFAAHFAHLGIIFVRMSSFFFQGARFSNYTGW----
>KJ917476
VDKNPVPVSTEKWAKFGFYDKTLAKGPKTTTWIWNLHADAHDFDKHSSDLEDNSRKIFAAHFAHLGIIFVWMSSFFFQGARFSNYTGWLADP
>KJ917521
VDKNPVPVSTEKWAKFGFYDKTLAKGPKTTTWIWNLHADAHDFDKHSSDLEDNSRKIFAAHFAHLGIIFVWMSSFFFQGARFSNYTGWLADP
>KJ917464
VDKNPVPVSTEKWAKFGFYDKTLAKGPKTTTWIWNLHADAHDFDKHSSDLEDNSRKIFAAHFAHLGIIFVWMSSFFFQGARFSNYTGWLADP
>KJ917407
VDKNPVPVSTEKWAKFGFYDKTLAKGPKTTTWIWNLHADAHDFDKHSSDLEDNSRKIFAAHFAHLGIIFVWMSSFFFQGARFSNYTGWLADP
>KJ917465
VDKNPVPVSTEKWAKFGFYDKTLAKGPKTTTWIWNLHADAHDFDKHSSDLEDNSRKIFAAHFAHLGIIFVWMSSFFFQGARFSNYTGWLADP
>KJ917404
VDKNPVPVSTEKWAKFGFYDKTLAKGPKTTTWIWNLHADAHDFDKHSSDLEDNSRKIFAAHFAHLGIIFVWMSSFFFQGARFSNYTGWLADP
>KJ917467
VDKNPVPVSTEKWAKFGFYDKTLAKGPKTTTWIWNLHADAHDFDKHSSDLEDNSRKIFAAHFAHLGIIFVWMSSFFFQGARFSNYTGWLADP
>KJ917426
VDKNPVPVSTEKWAKFGFYDKTLAKGPKTTTWIWNLHADAHDFDKHSSDLEDNSRKIFAAHFAHLGIIFVWMSSFFFQGARFSNYTGWLADP
>JCVI_SCAF_1096628007279
VDKNPVPVSTEKWAKFGFYDKTLAKGPKTTTWIWNLHADAHDFDKHSSDLEDNSRKIFAAHFAHLGIIFVWMSSFFFQGARFSNYTGWLADP
>KJ917482
VDKNPVPVSTEKWAKFGFYDKTLAKGPKTTTWIWNLHADAHDFDKHSSDLEDNSRKIFAAHFAHLGIIFVWMSSFFFQGARFSNYTGWLADP
>KJ917471
VDKNPVPVSTEKWAKFGFYDKTLAKGPKTTTWIWNLHADAHDFDKHSSDLEDNSRKIFAAHFAHLGIIFVWMSSFFFQGARFSNYTGWLADP
>KJ917508
VDKNPVPVSTEKWAKFGFYDKTLAKGPKTTTWIWNLRADAHDFDKHSSDLEDNSRKIFAAHFAHLGIIFVWMSSFFFQGARFSNYTGWLADP
>KJ917479
VDKNPVPVSTEKWAKFGFYDKTLAKGPKTTTWIWNLHADAHDFDKHSSDLEDNSRKIFAAHFAHLGIIFVWMSSSFFQGARFSNYTGWLADP
>KJ917529
VDKNPVPVSTEKWAKFGFYDKTLAKGPKTTTWIWNLHADAHDFDKHSNDLEDNSRKIFAAHFAHLGIIFVWMSSFFFQGARFSNYTGWLADP
>KJ917460
VDKNPVPVSTEKWAKFGFYDKTLAKGPKTTTWIWNLHADAHDFDKHSNDLEDNSRKIFAAHFAHLGIIFVWMSSFFFQGARFSNYTGWLADP
>KJ917474
VDKNPVPVSTEKWAKFGFYDKTLAKGPKTTTWIWNLHADAHDFDKHSNDLEDNSRKIFAAHFAHLGIIFVWMSSFFFQGARFSNYTGWLADP
>KJ917430
VDKNPVPVSTEKWGKFGFYDKTLAKGPKTTTWIWNLHADAHDFDKHSNDAEENSRKIFAAHFAHLGIIFVWMSSFFFQGARFSNYTGWLADP
>KJ917450
VDKNPVPVSTEKWGKFGFYDKTLAKGPKTTTWIWNLHADAHDFDKHSNDAEENSRKIFAAHFAHLGIIFVWMSSFFFQGARFSNYTGWLADP
>KJ917500
VDKNPVPVSTEKWGKFGFYDKTLAKGPKTTTWIWNLHADAHDFDKHSNDAEENSRKIFAAHFAHLGIIFVWMSSFFFQGARFSNYTGWLADP
>KJ917473
VDKNPVPVSTEKWGKFGFYDKTLAKGPKTTTWIWNLHADAHDFDKHSNDAEENSRKIFAAHFAHLGIIFVWMSSFFFQGARFSNYTGWLADP
>KJ917419
VDKNPVPVSTEKWGKFGFYDKTLAKGPKTTTWIWNLHADAHDFDKHSNDAEENSRKIFAAHFAHLGIIFVWMSSFFFQGARFSNYTGWLADP
>KJ917433
VDKNPVPVSTEKWGKFGFYDKTLAKGPKTTTWIWNLHADAHDFDKHSNDAEENSRKIFAAHFAHLGIIFVWMSSFFFQGARFSNYTGWLADP
>KJ917523
VDKNPVPVSTEKWGKFGFYDKTLAKGPKTTTWIWNLHADAHDFDKHSNDAEENSRKIFAAHFAHLGIIFVWMSSFFFQGARFSNYTGWFADP
>KJ917528
VDKNPVPVSTEKWAKFGFYDKTLAKGPKTTTWIWNLHADAHDFDKHSNDAEENSRKIFAAHFAHLGIIFVWMSSFFFQGARFSNYTGWLADP
>KJ917513
VDKNPVPVSTEKWAKFGFYDKTLAKGPKTTTWIWNLHADAHDFDKHSNDAEENSRKIFAAHFAHLGIIFVWMSSFFFQGARFSNYTGWLADP
>KJ917457
VDKNPVPVSTEKWAKFGFYDKTLAKGPKTTTWIWNLHADAHDFDKHSNDAEENSRKIFAAHFAHLGIIFVWMSSFFFQGARFSNYTGWLADP
>KJ917466
VDKNPVPVSTEKWGKFGFYDKTLAKGPKTTTWIWNLHADAHDFDKHSSDLEGNSRKIFAAHFAHLGIIFVWMSSFFFQGARFSNYTGWLADP
>KJ917463
VDKNPVPVSTEKWGKYGFYDKTLAKGPKTTTWIWNLHADAHDFDKHSSDLEDNSRKIFAAHFARLGIIFVWMSSFFFQGARFSNYTGWLADP
>KJ917503
VDKNPVPVSPEKWGKPGFFDKTLAKGPKTTTWIWNLHADAHDFDKHSSDLEDNSRKIFAAHFAHLGIIFVWMSSFFFQGARFSNYTGWLADP
>KJ917427
VDKNPVPVSAEKWSEFGFFDKTLAKGPKTTTWIWNLHADAHDFDKHSNDLQNNSRKIFAAHFAHLGIIFVWMSSFFYQGAKFSNYTGWLADP
>CA012
VDKNPVPVSAEKWSRFGFFDKTLAKGPKTTTWIWNLHADAHDFDKHSNDLQNNSRKIFAAHFAHLGIIFVWMSSFFYQGAKFSNYTGWLADP
>KJ917424
VDKNPVPVSAEKWSKFGFFDKTLAKGPKTTTWIWNLHADAHDFDKHSNDLQNNSRKIFAAHFAHLGIIFVWMSSFFYQGAKFSNYTGWLADP
>JCVI_SCAF_1096628010378
VDKNPVPVSAEKWSKFGFFDKTLAKGPKTTTWIWNLHADAHDFDKHSNDLQNNSRKIFAAHFAHLGIIFVWMSSFFYQGAKFSNYTGWLADP
>KJ917442
VDKNPVPVSAEKWSKFGFFDKTLAKGPKTTTWIWNLHADAHDFDKHSNDLQNNSRKIFAAHFAHLGIIFVWMSSFFYQGAKFSNYTGWLADP
>KJ917498
VDKNPVPVSAEKWSKFGFFDKTLAKGPKTTTWIWNLHADAHDFDKHSNDLQNNSRKIFAAHFAHLGIIFVWMSSFFYQGAKFSNYTGWLADP
>ACT34025.1
VDKNPVPVSAEKWSKFGFFDKTLAKGPKTTTWIWNLHADAHDFDKHSNDLQNNSRKIFAAHFAHLGIIFVWMSSFFYQGAKFSNYTGWLADP
>KJ917445
VDKNPVPVSAEKWSKFGFFDKTLAKGPKTTTWIWNLHADAHDFDKHSNDLQNNSRKIFAAHFAHLGIIFVWVSSFFYQGAKFSNYTGWLADP
>KJ917455
VDKNPVPVSAEKWSKFGFFDKTLAKGPKTTTWIWNLHVDAHDFDKHSNDLQNNSRKIFAAHFAHLGIIFVWMSSFFYQGAKFSNYTGWLADP
>KJ917434
VDKNPVPVSAEKWSKFGFFDKTLAKGPKTTTWIWNLHADAHDFDKHSNDLQNNSRKIFAAHFAHLGIIFVWMSSFFYQGAEFSNYTGWLADP
>KJ917505
VDKNPVPVSAEKWSKFGFFDKTLAKGPKTTTWIWNLHADAHDFDKHSNDLQNNSRKIFAAHFAHLGIIFVWMSSFFCQGAKFSNYTGWLADP
>KJ917491
VDKNPVPVSTEKWSKFGFFDKTLAKGPKTTTWIWNLHADAHDFDKHSNDLQNNSRKIFAAHFAHLGIIFVWMSSFFYQGAKFSNYTGWLADP
>KJ917449
VDKNPVPVSTEKWSKFGFFDKTLAKGPKTTTWIWNLHADAHDFDKHSNDLQNNSRKIFAAHFAHLGIIFVWMSSFFYQGAKFSNYTGWLADP
>KJ917431
VDKNPVPVSTEKWSKFGFFDKTLAKGPKTTTWIWNLHADAHDFDKHSNDLQNNSRKIFAAHFTHLGIIFVWMSSFFYQGAKFSNYTGWLADP
>JCVI_SCAF_1096628010935
VDQNPVPVSAEKWSKFGFYDKTLAKGPKTTTWIWNLHADAHDFDKHSNDAQANSRKIFAAHFAHLGIIFVWMSSFFYQGAKFSNYTGWLADP
>KJ917515
VDKNPVPVSAEKWGKPGFFDKTLAKGPKTTTWIWNLHADAHDFDKHSNDLQNSSRKIFAAHFAHLGIIFVWMSSFFYQGAKFSNYTGWLADP
>KJ917506
VDKNPVPVSAEKWSKFGFFDKTLAKGPKTTTWIWNLHADAHDFDKHSNDLQNNSRKIFAAHFAHLGIIFVWMSSFFFQGARFSNYTGWLADP
>KJ917409
VDKNPVPVSPEKWGKPGFFDKTLAKGPKTTTWIWNLHADAHDFDKHSSDLQENSRKIFAAHFAHLGIIFVWMSSFFFQGARFSNYTGWLADP
>KJ917412
VDKNPVPVSPEKWGKPGFFDKTLAKGPKTTTWIWNLHADAHDFDKHSSDLQENSRKIFAAHFAHLGIIFVWMSSFFFQGARFSNYTGWLADP
>KJ917501
VDKNPVPVSPEKWGKPGFFDKTLAKGPKTTTWIWNLHADAHDFDKHSSDLQENSRKIFAAHFAHLGIIFVWMSSFFFQGARFSNYTGWLADP
>KJ917454
VDKNPVPVSPEKWGKPGFFDKTLAKGPKTTTWIWNLHADAHDFDKHSSDLQENSRKIFAAHFAHLGIIFVWMSSFFFQGARFSNYTGWLADP
>KJ917542
VDKNPVPVSPEKWGKPGFFDKTLAKGPKTTTWIWNLHADAHDFDKHSSDLQENSRKIFAAHFAHLGIIFVWMSSFFFQGARFSNYTGWLADP
>KJ917414
VDKNPVPVSPEKWGKPGFFDKTLAKGPKTTTWIWNLHADAHDFDKHSSDLQENSRKIFAAHFAHLGIIFVWMSSFFFQGARFSNYTGWLADP
>KJ917530
VDKNPVPVSPEKWGKPGFFDKTLAKGPKTTTWIWNLHADAHDFDKHSSDLQENSRKIFAAHFAHLGIIFVWMSSFFFQGARFSNYTGWLADP
>KJ917410
VDKNPVPVSPEKWGKPGFFDKTLAKGPKTTTWIWNLHADAHDFDKHSSDLQENSRKIFAAHFAHLGIIFVWMSSFFFQGARFSNYTGWLADP
>KJ917517
VDKNPVPVSPEKWGKPGFFDKTLAKGPKTTTWIWNLHADAHDFDKHSSDLQENSRKIFAAHFAHLGIIFVWMSSFFFQGARFSNYTGWLADP
>KJ917512
VDKNPVPVSPEKWGKPGFFDKTLAKGPKTTTWIWNLHADAHDFDKHSSDLQENSRKIFAAHFAHLGIIFVWMSSFFFQGARFSNYTGWLADP
>KJ917526
VDKNPVPVSPEKWGKPGFFDKTLAKGPKTTTWIWNLHADAHDFDKHSSDLQENSRKIFAAHFAHLGIIFVWMSSFFFQGARFSNYTGWLADP
>KJ917406
VDKNPVPVSPEKWGKPGFFDKTLAKGPKTTTWIWNLHADAHDFDKHSSDLQENSRKIFAAHFAHLGIIFVWMSSFFFQGARFSNYTGWLADP
>KJ917432
VDKNPVAVSPEKWGKPGFFDKTLAKGPKTTTWIWNLHADAHDFDKHSSDLQENSRKIFAAHFAHLGIIFVWMSSFFFQGARFSNYTGWLADP
>KJ917415
VDKNPVPVSPEKWGKPGFFDKTLAKGPKTTTWIWNLHADAHDFDKHSSDLQENSRKIFAAHFAHLGIIFVWMSSFFFQGARFSNYTGWLANP
>KJ917418
VDKNPVPVSPEKWGKPGFFDKTLAKGPKTTTWIWNLHADAHDFDKHSSDLQENSRKIFAAHFAHLGIIFVWMSSFFFQGARFSNCTGWLADP
>KJ917417
VDKNPIPVSPEKWGKPGFFDKTLAKGPKTTTWIWNLHADAHDFDKHSSDLQENSRKIFAAHFAHLGIIFVWMSSFFFQGARFSNYTGWLADP
>KJ917514
VDKNPVPVSPEKWGKPGFFDKTLAKGPKTTTWIWNLHADAHDFDKHSSDQQENSRKIFAAHFAHLGIIFVWMSSFFFQGARFSNYTGWLADP
>KJ917408
VDKNPVPVSAEKWGKPGFFDKTLAKGPKTTTWIWNLHADAHDFGKHSSDLQENSRKIFAAHFAHLGIIFVWMSSFFFQGARFSNYTGWLADP
>KJ917413
VDKNPVPVSAEKWGKPRFFDKTLAKGPKTTTWIWNLHADAHDFDKHSSDLQENSRKIFAAHFAHLGIIFVWMSSFFFQGARFSNYTGWLADP
>KJ917520
VDKNPVPVSAEKWGKPGFFDKTLAKGPKTTTWIWNLHADAHDFDKHSSDLQENSRKIFAAHFAHLGIIFVWMSSFFFQGARFSNYTGWLADP
>KJ917451
VDKNPVPVSAEKWGKPGFFDKTLAKGPKTTTWIWNLHADAHDFDKHSSDLQENSRKIFAAHFAHLGIIFVWMSSFFFQGARFSNYTGWLADP
>KJ917519
VDKNPVPVSAEKWGKPGFFDKTLAKGPKTTTWIWNLHADAHDFDKHSSDLQENSRKIFAAHFAHLGIIFVWMSSFFFQGARFSNYTGWLADP
>KJ917456
VDKNPVPVSAEKWGKPGFFDKTLAKGPKTTTWIWNLHADAHDFDKHSSDLQENSRKIFAAHFAHLGIIFVWMSSFFFQGARFSNYTGWLADP
>KJ917436
VDKNPVPVSAEKWGKPGFFDKTLAKGPKTTTWIWNLHADAHDFDKHSSDLQENSRKIFAAHFAHLGIIFVWMSSFFFQGARFSNYTGWLADP
>KJ917509
VDKNPVPVSAEKWGKPGFFDKTLAKGPKTTTWIWNLHADAHDFDKHSSDLQENSRKIFAAHFAHLGIIFVWMSSFFFQGARFSNYTGWLADP
>KJ917405
VDKNPVPVSAEKWGKPGFFDKTLAKGPKTTTWIWNLHADAHDFDKHSSDLQENSRKIFAAHFAHLGIIFVWMSSFFFQGARFSNYTGWLADP
>KJ917403
VDKNPVPVSAEKWGKPGFFDKTLAKGPKTTTWIWNLHADAHDFDKHSSDLQENSRKIFAAHFAHLGIIFVWMSSFFFQGARFSNYTGWLADP
>KJ917411
VDKNPVPVSAEKWGKPGFFDKTLAKGPKTTTWIRNLHADAHDFDKHSSDLQENSRKVFAAHFAHLGIIFVWMSSFFFQGARFSNYTGWLADP
>KJ917452
VDKNPVPVSAEKWGKPGFFDKTLAKGPKTTTWIWNLHAGAHDFDKHSSDLQENSRKIFAAHFAHLGIIFVWMSSFFFQGARFSNYTGWLADP
>KJ917493
VDKNPVPVSAEKWGKPGFFDKTLAKGPKTTTWIWNLHAGAHDFDKHSSDLQENSRKIFAAHFAHLGIIFVWMSSFFFQGARFSNYTGWLADP
>KJ917416
VDKNPVPVSAEKWGKPGFFDKTLAKGPKTTTWIWNLHADAHDFDRHSSDLQENSRKIFAAHFAHLGIIFAWMSSFFFQGARFSNYTGWLADP
>KJ917486
VDKNPVPVSAEKWGKPGFFDKTLAKGPKTTTWIWNLHADAHDFDEHSSDLQENSRKIFAAHFAHLGIIFVWMSSFFFQGARFSNYTGWFADP
>KJ917504
VDQNPVPVSAEKWGKPGFFDKTLAKGPKTTTWIWNLHADAHDFDKHSSDLQENSRKIFAAHFAHLGIIFVWMSSFFFQGARFSNYTGWLADP
>JCVI_SCAF_1096627084241
VDQNPVPVSTEKWGKPGFFDKTLAKGPKTTTWIWNLHADAHDFDRHSNDAQENSRKIFSAHFAHLGIIFVWMSSFFFQGARFSNYTGWLADP
>JCVI_SCAF_1101668733635
VDQNPVPVSTEKWGKPGFFDKTLAKGPKTTTWIWNLHADAHDFDRHSNDAQENSRKIFSAHFAHLGIIFVWMSSFFFQGARFSNYTGWLADP
>JCVI_SCAF_1101668362147
VDQNPVPVSTEKWGKPGFFDKTLAKGPKTTTWIWNLHADAHDFDRHSNDAQENSRKIFSAHFAHLGIIFVWMSSFFFQGARFSNYTGWLADP
>KJ917420
VDQNPVPVSTEKWGKPGFFDKTLAKGPKTTTWIWNLHADAHDFDRHSNDAQENSRKIFSAHFAHLGIIFVWMSSFFFQGARFSNYTGWLADP
>KJ917494
VEKVNVPATTELWRKPGWFDKSLKEGPETTTWIWNLHANAHDFDAHTNDLQEVSRKIFSAHFGHLGVIFLWMSGFFYHSARFSNYSGWLADP
>KJ917481
VEKVNVPATTELWRKPGWFDKSLKKGPETTTWIWNLHANAHDFDAHTNDLQEVSRKIFSAHFGHLGVIFLWMSGFFYHSARFSNYSGWLADP
>KJ917541
VEKVNVPATTELWRKPGWFDKSLKKGPETTTWIWNLHANAHDFDAHTNDLQEVSRKIFSAHFGHLGVIFLWMSGFFYHSARFSNYSGWLADP
>CA011
VEKVNVPATTELWRKPGWFDKSLKKGPETTTWIWNLHANAHDFDAHTNDLQEVSRKIFSAHFGHLGVIFLWMSGFFYHSARFSNYSGWLADP
>KJ917538
VEKVNVPATTELWRKPGWFDKSLKKGPETTTWIWNLHANAHDFDAHTNDLQEVSRKIFSAHFGHLGVIFLWMSGFFYHSARFSNYSGWLADP
>KJ917531
VEKVNVPATTELWRKPGWFDKSLKKGPETTTWIWNLHANAHDFDAHTNDLQEVSRKIFSAHFGHLGVIFLWMSGFFYHSARFSNYSGWLADP
>KJ917485
VEKVNVPATTELWRKPGWLDKSLKKGPETTTWIWNLHANAHDFDAHTNDLQEVSRKIFSAHFGHLGVIFLWMSGFFYHSARFSNYSGWLADP
>KJ917534
VEKVNVPATTELWKKPGWFDKSLKKGPETTTWIWNLHANAHDFDAHTNDLQEVSRKIFSAHFGHLGVIFLWMSGFFYHSARFSNYSGWLADP
>AFD33682.1
VEKVNVPATTELWRKPGWFDKTLKKGPETTTWIWNLHANAHDFDAHTNDLQEVSRKIFSAHFGHLGVIFLWMSGFFYHSARFSNYSGWLADP
>KJ917532
MEKVNIPATTELWRKPGWFDKSLKKGPETTTWIWNLHANAHDFDAHTNDLQEVSRKIFSAHFGHLGVIFLWMSGFFYHSARFSNYSGWLADP
>KJ917483
MEKVNIPATTELWRKPGWFDKSLKKGPETTTWIWNLHANAHDFDAHTNDLQEVSRKIFSAHFGHLGVIFLWMSGFFYHSARFSNYSGWLADP
>KJ917502
MEKVNIPATTELWRKPGWFDKSLKKGPETTTWIWNLHANAHDFDAHTNDLQEVSRKIFSAHFGHLGVIFLWMSGFFYHSARFSNYSGWFADP
>KJ917533
MEKVNIPATTELWRKPGWFDKSLKKGPETTTWIWNLHANAHDFDAHTNDLQEVSRKIFSEHFEHLGVIFLWMSGFFYHSARFSNYSGWLADP
>AFD33680.1
VEKVNIPATTELWRKPGWFDKSLKKGPETTTWIWNLHANAHDFDAHTNDLQEVSRKIFSAHFGHLGVIFLWMSGFFYHSARFSNYSGWLADP
>KJ917543
MEKVNIPATTELWRKPGWFDKSLKKGPETTTWIWNLHANAHDFDAHTKDLQEVSRKIFAAHFGHLGVIFLWMSGFFYHSARFSNYSGWLADP
>JCVI_TMPL_1061008099984
VEKVNVPATTELWRKPGWFDKSLKKGPETTTWIWNLHANAHDFDAHTNDLQEVSRKIFAAHFGHLGVIFLWMSGFFFHSARFSNYSGWLADP
>KJ917536
VEKVNVPATTELWRKPGWFDKSLKKGPETTTWTWNLHANAHDFDSHTNDLEEVSRKIFSAHFGHLAVILVWMGGFFFHSAKFSNYSGWLADP
>KJ917487
VEKVNVPATTELWRKPGWFDKSLKKGPETTTWIWNLHANAHDFDSHTNDLEEVSRKIFSAHFGHLAVILVWMSGFFFHSAKFSNYSGWLADP
>KJ917535
VEKVNVPATTGLWRKPGWFDKSLKKGPETTTWIWNLHANAHDFDSHTNDLEEVSRKIFSAHFGHLAVILVWMSGFFFHSAKFSNCSGWLADP
>KJ917496
VEKVNIPATTELWRKPGWFDKSLKKGPETTTWIWNLHANAHDFDAHTSDLQEVSRKIFSAHFGHLAVIFVWMSGFFFLSAKFSNYSGWFADP
>JCVI_READ_1103242526277
VEKVNIPATTELWRKPGWFSKTLKKGPETTTWIWNLHADAHDFDAHTNDLQEVSRKIFSAHFGHLAVIFIWMSGFFFHSAKFSNYTCWLTDP
>KJ917489
VEKVNIPATTELWRKPGWFSKTLKKGPETTTWIWNLHADAHDFDAHTNDLQEVSRKIFSAHFGHLSIIFIWMSGFFFHSAKFSNYTGWLADP
>KJ917490
VEKVNVPATTELWRKPGWFSKTLKKGPETTTWIWNLHADAHDFDAHTNDLQEVSRKIFSAHFGHLSIIFIWTSGFFFHSAKFSNYTGWLADP
>NATL2A
IETDAIPVDFSKLDKPGFWSKSLAKGPKTTTWIWNLHADAHDFDTHVGDLQETSRKVFSAHFGHLAVIFIWMSAAFFHGARFSNYSGWLSDP
>JCVI_SCAF_1096628081019
IETDAIPVDFSKLDKPGFWSKTLAKGPKTTTWIWNLHADAHDFDTHVGDLQETSRKVFSAHFGHLAVIFIWMSAAFFHGARFSNYSGWLADP
>MIT9515
VKADPRPIDFAKLDKPGFWSSKLSKGPKTTTWIWNLHADAHDFDVHTGDAEEATRKIFSAHFGHLAVIFIWMSAAFFHGARFSNYSGWLADP
>JCVI_SCAF_1101667553093
VKADPRPIDFAKLDKPGFWSSKLSKGPKTTTWIWNLHADAHDFDVHTGDAEEATRKIFSAHFGHLAVIFIWMSAAFFHGARFSNYSGWLADP
>MIT9313
VDRDHVPADFEKFEQPGFFSKSLAKGPNSTTWIWNLHADAHDFDTHIGDLEETSRKIFSAHFGHLAIVFIWMSGAFFHGARFSNYSGWLADP
>JCVI_SCAF_1096626471076
VEKVDNPATFELFGKPGHFDRSLAKGPKTTSWIWNLHANAHDFDAHTSDLQEVSRRIFSAHFGHLAVIFIWLSGAFFHGARFSNYSGWLADP
>JCVI_SCAF_1096627278248
VEKVDNPATFELFGKPGHFDRALAKGPKTTSWVWNLHANAHDFDAHTSDLQEVSRRIFSAHFGHLAVIFIWLSGAFFHGARFSNYSGWLADP
>WH7805
VEKVDNPATFELFGKPGHFDRALAKGPKTTTWVWNLHANAHDFDSHTSDLEEVSRKIFSAHFGHLAVIFIWLSGAFFHGARFSNFSGWLADP
>JCVI_SCAF_1096627679917
VDRNPVPVDVDVLGKPGHFDRALAKGPKTTTWIWNLHSRAHDFDSHTSDLEEVSRKIFSAHFGHLAVIFIWLSGAFYHGARFSNYSGWLADP
>RCC307
VDRNPVPVDVDVLGKPGHFDRALAKGPKTTTWIWNLHSRAHDFDSHTSDLEEVSRKIFSAHFGHLAVIFIWLSGAFYHGARFSNYSGWLADP
